# Supplementary material for: Proteomics based analysis of the nicotine catabolism in Paenarthrobacter nicotinovorans pAO1
Source: Sci Rep. 2018 Nov 2;8:16239. doi: 10.1038/s41598-018-34687-y (PMC6214936; doi:10.1038/s41598-018-34687-y)
Supplement: Supplementary file 2 — Supplementary table 1. [file 41598_2018_34687_MOESM2_ESM.xlsx]

## Sheet: Sheet1
Supplementary Table 1. List of all the protein hits identified in this study on all growth conditions.
Proteins highlighted in bold the most abundant proteins (Weighted spectra) in each growth condition. Specra numbers in Bold indicated that the protein is still abundant, but not among the top 10 for all the growth conditions and are indicated for comparison.					Total Spectrum Count
#	Bio View:801 Proteins	Accession Number	Molecular Weight	Taxonomy	Citrate 1	Citrate 2	Nicotine	Citrate and Nicotine 1	Citrate and Nicotine 2
1	60 kDa chaperonin OS=Paenarthrobacter nicotinovorans GN=groL PE=3 SV=1	A0A175JAC0_PAENI	57 kDa	Paenarthrobacter nicotinovorans and Paenarthrobacter aureus TC1	152	316	169	161	422
2	Elongation factor Tu OS=Paenarthrobacter nicotinovorans GN=tuf PE=3 SV=1	A0A175J0V4_PAENI	44 kDa	Paenarthrobacter nicotinovorans and Paenarthrobacter aureus TC1	52	179	232	79	113
3	DNA-directed RNA polymerase subunit beta OS=Paenarthrobacter nicotinovorans GN=rpoB PE=3 SV=1	A0A175J0S4_PAENI	129 kDa	Paenarthrobacter nicotinovorans	79	96	81	136	133
4	ATP synthase subunit beta OS=Paenarthrobacter nicotinovorans GN=atpD PE=3 SV=1	A0A175J1Y2_PAENI	52 kDa	Paenarthrobacter nicotinovorans and Paenarthrobacter aureus TC1	135	176	137	121	198
5	ATP synthase subunit alpha OS=Paenarthrobacter aurescens (strain TC1) GN=atpA PE=3 SV=2	ATPA_PAEAT	59 kDa	Paenarthrobacter aureus TC1	54	98	107	51	120
6	60 kDa chaperonin OS=Paenarthrobacter nicotinovorans GN=groL PE=3 SV=1	A0A175J114_PAENI	57 kDa	Paenarthrobacter nicotinovorans and Paenarthrobacter aureus TC1	41	127	70	55	184
7	Aconitate hydratase OS=Paenarthrobacter nicotinovorans GN=CVCC1112_2815 PE=4 SV=1	A0A175J7I0_PAENI	101 kDa	Paenarthrobacter nicotinovorans and Paenarthrobacter aureus TC1	50	66	20	37	122
8	ABC transporter substrate-binding protein OS=Paenarthrobacter nicotinovorans GN=CVCC1112_548 PE=4 SV=1	A0A175J1W4_PAENI	58 kDa	Paenarthrobacter nicotinovorans and Paenarthrobacter aureus TC1	15	61	44	15	96
9	30S ribosomal protein S2 OS=Paenarthrobacter nicotinovorans GN=rpsB PE=3 SV=1	A0A175J2F1_PAENI	32 kDa	Paenarthrobacter nicotinovorans	79	91	78	72	84
10	Chaperone protein DnaK OS=Paenarthrobacter nicotinovorans GN=dnaK PE=2 SV=1	A0A175J635_PAENI	66 kDa	Paenarthrobacter nicotinovorans and Paenarthrobacter aureus TC1	39	72	30	23	103
11	Enolase OS=Paenarthrobacter nicotinovorans GN=eno PE=3 SV=1	A0A175J2Z7_PAENI	45 kDa	Paenarthrobacter nicotinovorans	45	89	49	46	107
12	Catalase OS=Paenarthrobacter nicotinovorans GN=CVCC1112_294 PE=3 SV=1	A0A175J0M2_PAENI	54 kDa	Paenarthrobacter nicotinovorans and Paenarthrobacter aureus TC1	22	38	75	28	119
13	Polyribonucleotide nucleotidyltransferase OS=Paenarthrobacter nicotinovorans GN=pnp PE=3 SV=1	A0A175J953_PAENI	80 kDa	Paenarthrobacter nicotinovorans	41	35	38	35	44
14	Isocitrate dehydrogenase OS=Paenarthrobacter nicotinovorans GN=CVCC1112_1205 PE=4 SV=1	A0A175J322_PAENI	78 kDa	Paenarthrobacter nicotinovorans and Paenarthrobacter aureus TC1	46	64	37	28	57
15	50S ribosomal protein L10 OS=Paenarthrobacter nicotinovorans GN=rplJ PE=3 SV=1	A0A175J0U6_PAENI	20 kDa	Paenarthrobacter nicotinovorans	35	54	73	27	61
16	50S ribosomal protein L5 OS=Paenarthrobacter nicotinovorans GN=rplE PE=3 SV=1	A0A175J0X0_PAENI	22 kDa	Paenarthrobacter nicotinovorans and Paenarthrobacter aureus TC1	26	63	46	33	66
17	30S ribosomal protein S9 OS=Paenarthrobacter nicotinovorans GN=rpsI PE=3 SV=1	A0A175J0Y7_PAENI	18 kDa	Paenarthrobacter nicotinovorans	37	63	54	27	55
18	Ribosomal protein S1 OS=Paenarthrobacter aurescens (strain TC1) GN=rpsA PE=4 SV=1	A1R6F0_PAEAT	54 kDa	Paenarthrobacter nicotinovorans and Paenarthrobacter aureus TC1	39	14	51	37	12
19	Dihydrolipoamide acetyltransferase component of pyruvate dehydrogenase complex OS=Paenarthrobacter nicotinovorans GN=CVCC1112_2779 PE=3 SV=1	A0A175J7X0_PAENI	58 kDa	Paenarthrobacter nicotinovorans and Paenarthrobacter aureus TC1	25	31	20	23	55
20	30S ribosomal protein S7 OS=Paenarthrobacter aurescens (strain TC1) GN=rpsG PE=3 SV=1	RS7_PAEAT	17 kDa	Paenarthrobacter aureus TC1	24	31	42	29	41
21	Alpha-ketoglutarate decarboxylase OS=Paenarthrobacter nicotinovorans GN=CVCC1112_753 PE=4 SV=1	A0A175J1U6_PAENI	141 kDa	Paenarthrobacter nicotinovorans and Paenarthrobacter aureus TC1	16	27	18	28	33
22	Transcription termination factor Rho OS=Paenarthrobacter nicotinovorans GN=rho PE=3 SV=1	A0A175J1Z5_PAENI	78 kDa	Paenarthrobacter nicotinovorans and Paenarthrobacter aureus TC1	28	21	15	23	29
23	Carbamoyl-phosphate synthase large chain OS=Paenarthrobacter nicotinovorans GN=carB PE=3 SV=1	A0A175J448_PAENI	119 kDa	Paenarthrobacter nicotinovorans and Paenarthrobacter aureus TC1	23	27	13	34	28
24	ATP synthase subunit delta OS=Paenarthrobacter nicotinovorans GN=atpH PE=3 SV=1	A0A175J1Z4_PAENI	29 kDa	Paenarthrobacter nicotinovorans	30	66	29	32	65
25	ATP-dependent Clp protease ATP-binding protein OS=Paenarthrobacter nicotinovorans GN=CVCC1112_3871 PE=3 SV=1	A0A175JAX1_PAENI	90 kDa	Paenarthrobacter nicotinovorans and Paenarthrobacter aureus TC1	30	44	35	24	41
26	DNA-directed RNA polymerase subunit alpha OS=Paenarthrobacter aurescens (strain TC1) GN=rpoA PE=3 SV=1	RPOA_PAEAT	36 kDa	Paenarthrobacter nicotinovorans and Paenarthrobacter aureus TC1	25	43	57	28	44
27	ORF235 OS=Paenarthrobacter nicotinovorans GN=coxG PE=4 SV=1	Q93NG2_PAENI	25 kDa	Paenarthrobacter nicotinovorans			94	28	64
28	DNA-directed RNA polymerase subunit beta' OS=Paenarthrobacter nicotinovorans GN=rpoC PE=3 SV=1	A0A175J1G8_PAENI	144 kDa	Paenarthrobacter nicotinovorans and Paenarthrobacter aureus TC1	4	3	43	15	1
29	Glutamine synthetase OS=Paenarthrobacter nicotinovorans GN=CVCC1112_3295 PE=3 SV=1	A0A175J8W3_PAENI	53 kDa	Paenarthrobacter nicotinovorans and Paenarthrobacter aureus TC1	28	25	33	27	45
30	ABC transporter ATP-binding protein OS=Paenarthrobacter nicotinovorans GN=CVCC1112_1711 PE=4 SV=1	A0A175J4N3_PAENI	62 kDa	Paenarthrobacter nicotinovorans and Paenarthrobacter aureus TC1	20	31	12	22	26
31	Fumarate hydratase class II OS=Paenarthrobacter nicotinovorans GN=fumC PE=3 SV=1	A0A175J2R9_PAENI	50 kDa	Paenarthrobacter nicotinovorans and Paenarthrobacter aureus TC1	29	30	29	22	59
32	ATP-dependent RNA helicase DeaD OS=Paenarthrobacter nicotinovorans GN=deaD PE=3 SV=1	A0A175J0L9_PAENI	78 kDa	Paenarthrobacter nicotinovorans and Paenarthrobacter aureus TC1	27	22	15	31	45
33	Pyruvate carboxylase OS=Paenarthrobacter nicotinovorans GN=CVCC1112_3347 PE=4 SV=1	A0A175J9R5_PAENI	121 kDa	Paenarthrobacter nicotinovorans and Paenarthrobacter aureus TC1	8	38	22	11	7
34	Valine--tRNA ligase OS=Paenarthrobacter nicotinovorans GN=valS PE=3 SV=1	A0A175J4G9_PAENI	97 kDa	Paenarthrobacter nicotinovorans and Paenarthrobacter aureus TC1	13	24	16	18	38
35	50S ribosomal protein L17 OS=Paenarthrobacter nicotinovorans GN=CVCC1112_443 PE=3 SV=1	A0A175J0Z3_PAENI	18 kDa	Paenarthrobacter nicotinovorans and Paenarthrobacter aureus TC1	14	26	16	19	28
36	Glyceraldehyde-3-phosphate dehydrogenase OS=Paenarthrobacter nicotinovorans GN=CVCC1112_1742 PE=3 SV=1	A0A175J4L5_PAENI	53 kDa	Paenarthrobacter nicotinovorans and Paenarthrobacter aureus TC1	28	20	30	28	28
37	50S ribosomal protein L1 OS=Paenarthrobacter nicotinovorans GN=rplA PE=3 SV=1	A0A175J0T5_PAENI	25 kDa	Paenarthrobacter nicotinovorans	4	28	55	7	20
38	30S ribosomal protein S5 OS=Paenarthrobacter nicotinovorans GN=rpsE PE=3 SV=1	A0A175J0X3_PAENI	23 kDa	Paenarthrobacter nicotinovorans and Paenarthrobacter aureus TC1	22	37	49	22	23
39	ATP synthase subunit b OS=Paenarthrobacter nicotinovorans GN=atpF PE=3 SV=1	A0A175J205_PAENI	20 kDa	Paenarthrobacter nicotinovorans and Paenarthrobacter aureus TC1	23	41	29	28	45
40	Signal recognition particle protein OS=Paenarthrobacter nicotinovorans GN=ffh PE=3 SV=1	A0A175JAC6_PAENI	55 kDa	Paenarthrobacter nicotinovorans and Paenarthrobacter aureus TC1	6	3	3	9	5
41	Putative cyclic nucleotide-binding domain OS=Paenarthrobacter aurescens (strain TC1) GN=AAur_3365 PE=4 SV=1	A1R9Z9_PAEAT	25 kDa	Paenarthrobacter nicotinovorans and Paenarthrobacter aureus TC1	19	49	46	15	40
42	Argininosuccinate synthase OS=Paenarthrobacter nicotinovorans GN=argG PE=3 SV=1	A0A175J8R4_PAENI	44 kDa	Paenarthrobacter nicotinovorans and Paenarthrobacter aureus TC1	18	14	14	14	14
43	50S ribosomal protein L7/L12 OS=Paenarthrobacter nicotinovorans GN=rplL PE=3 SV=1	A0A175J0X1_PAENI	13 kDa	Paenarthrobacter nicotinovorans and Paenarthrobacter aureus TC1	20	28	26	33	41
44	Succinate--CoA ligase [ADP-forming] subunit beta OS=Paenarthrobacter nicotinovorans GN=sucC PE=3 SV=1	A0A175JA53_PAENI	41 kDa	Paenarthrobacter nicotinovorans and Paenarthrobacter aureus TC1	13	65	24	8	31
45	Hypothetical polyketide cyclase OS=Paenarthrobacter nicotinovorans PE=4 SV=1	Q93NG4_PAENI	33 kDa	Paenarthrobacter nicotinovorans			60	24	59
46	Elongation factor G OS=Paenarthrobacter nicotinovorans GN=fusA PE=3 SV=1	A0A175J0T3_PAENI	77 kDa	Paenarthrobacter nicotinovorans and Paenarthrobacter aureus TC1	17	10	39	7
47	Ribonuclease E OS=Paenarthrobacter nicotinovorans GN=CVCC1112_1682 PE=4 SV=1	A0A175J4F9_PAENI	113 kDa	Paenarthrobacter nicotinovorans and Paenarthrobacter aureus TC1	17	9	6	26	14
48	Fructose-bisphosphate aldolase OS=Paenarthrobacter nicotinovorans GN=CVCC1112_4415 PE=3 SV=1	A0A175JC14_PAENI	36 kDa	Paenarthrobacter nicotinovorans and Paenarthrobacter aureus TC1	23	18	25	10	32
49	Ketol-acid reductoisomerase (NADP(+)) OS=Paenarthrobacter nicotinovorans GN=ilvC PE=3 SV=1	A0A175J295_PAENI	37 kDa	Paenarthrobacter nicotinovorans and Paenarthrobacter aureus TC1	13	25	26	11	29
50	2,6-dihydroxypyridine 3-monooxygenase OS=Paenarthrobacter nicotinovorans GN=dhpH PE=1 SV=1	DHPH_PAENI	43 kDa	Paenarthrobacter nicotinovorans			62	8	37
51	Alanine--tRNA ligase OS=Paenarthrobacter nicotinovorans GN=alaS PE=3 SV=1	A0A175J4B3_PAENI	96 kDa	Paenarthrobacter nicotinovorans and Paenarthrobacter aureus TC1	4	19	9	14	16
52	2,6-dihydropseudooxynicotine hydrolase OS=Paenarthrobacter nicotinovorans PE=1 SV=1	DHPON_PAENI	41 kDa	Paenarthrobacter nicotinovorans			62	12	29
53	Inosine-5'-monophosphate dehydrogenase OS=Paenarthrobacter nicotinovorans GN=guaB PE=3 SV=1	A0A175J1Q6_PAENI	54 kDa	Paenarthrobacter nicotinovorans and Paenarthrobacter aureus TC1	18	17	17	14	42
54	CTP synthase OS=Paenarthrobacter nicotinovorans GN=CVCC1112_3379 PE=3 SV=1	A0A175J9J3_PAENI	56 kDa	Paenarthrobacter nicotinovorans and Paenarthrobacter aureus TC1	14	10	8	10	12
55	ATPase OS=Paenarthrobacter nicotinovorans GN=CVCC1112_1610 PE=4 SV=1	A0A175J4C2_PAENI	53 kDa	Paenarthrobacter nicotinovorans and Paenarthrobacter aureus TC1	8	15	7	2	22
56	50S ribosomal protein L6 OS=Paenarthrobacter nicotinovorans GN=rplF PE=3 SV=1	A0A175J0V6_PAENI	19 kDa	Paenarthrobacter nicotinovorans	9	24	28	9	23
57	4-methylaminobutanoate oxidase (methylamine-forming) OS=Paenarthrobacter nicotinovorans GN=mao PE=1 SV=1	MABO2_PAENI	44 kDa	Paenarthrobacter nicotinovorans			88	8	37
58	Phenylalanine--tRNA ligase beta subunit OS=Paenarthrobacter nicotinovorans GN=pheT PE=3 SV=1	A0A175J8K1_PAENI	90 kDa	Paenarthrobacter nicotinovorans and Paenarthrobacter aureus TC1	3	12		7	23
59	GTP-binding protein TypA OS=Paenarthrobacter nicotinovorans GN=CVCC1112_554 PE=4 SV=1	A0A175J180_PAENI	69 kDa	Paenarthrobacter nicotinovorans and Paenarthrobacter aureus TC1	5	11	4	5	32
60	GMP synthase [glutamine-hydrolyzing] OS=Paenarthrobacter nicotinovorans GN=guaA PE=3 SV=1	A0A175J1R5_PAENI	57 kDa	Paenarthrobacter nicotinovorans and Paenarthrobacter aureus TC1	11	24	8	14	35
61	Dehydrogenase OS=Paenarthrobacter nicotinovorans GN=CVCC1112_694 PE=4 SV=1	A0A175J1S4_PAENI	34 kDa	Paenarthrobacter nicotinovorans and Paenarthrobacter aureus TC1	11	20	4	9	21
62	50S ribosomal protein L20 OS=Paenarthrobacter nicotinovorans GN=rplT PE=3 SV=1	A0A175J8K9_PAENI	24 kDa	Paenarthrobacter nicotinovorans and Paenarthrobacter aureus TC1	13	10	16	14	13
63	Glutamine--fructose-6-phosphate aminotransferase [isomerizing] OS=Paenarthrobacter nicotinovorans GN=glmS PE=3 SV=1	A0A175J109_PAENI	65 kDa	Paenarthrobacter nicotinovorans and Paenarthrobacter aureus TC1	16	19	8	13	23
64	NAD(P)H-Nicotine P. aureus TC1 (4,4',5,5'-tetrahydroxy-3,3'-diazadiphenoquinone-(2,2')) Oxidoreductase OS=Paenarthrobacter nicotinovorans GN=nbr PE=4 SV=1	Q8GAJ2_PAENI	22 kDa	Paenarthrobacter nicotinovorans			56	16	65
65	ABC transporter ATP-binding protein OS=Paenarthrobacter nicotinovorans GN=CVCC1112_552 PE=3 SV=1	A0A175J1B4_PAENI	62 kDa	Paenarthrobacter nicotinovorans and Paenarthrobacter aureus TC1	7	33	19	9	8
66	Pyridoxal 5'-phosphate synthase subunit PdxS OS=Paenarthrobacter nicotinovorans GN=pdxS PE=3 SV=1	A0A175J482_PAENI	34 kDa	Paenarthrobacter nicotinovorans and Paenarthrobacter aureus TC1	15	15	15	19	26
67	Pyridoxal biosynthesis lyase OS=Paenarthrobacter nicotinovorans GN=CVCC1112_4556 PE=3 SV=1	A0A175JCI2_PAENI	8 kDa	Paenarthrobacter nicotinovorans and Paenarthrobacter aureus TC1					5
68	Protein translocase subunit SecA OS=Paenarthrobacter nicotinovorans GN=secA PE=3 SV=1	A0A175J1N2_PAENI	102 kDa	Paenarthrobacter nicotinovorans and Paenarthrobacter aureus TC1	1	10		5	17
69	Glycine--tRNA ligase OS=Paenarthrobacter nicotinovorans GN=glyQS PE=3 SV=1	A0A175J2C3_PAENI	52 kDa	Paenarthrobacter nicotinovorans and Paenarthrobacter aureus TC1	10	21	6	16	26
70	DNA-binding protein HU OS=Paenarthrobacter aurescens (strain TC1) GN=hup PE=3 SV=1	A1RB17_PAEAT	10 kDa	Paenarthrobacter nicotinovorans and Paenarthrobacter aureus TC1	12	12	11	17	19
71	ATP synthase gamma chain OS=Paenarthrobacter nicotinovorans GN=atpG PE=3 SV=1	A0A175J212_PAENI	33 kDa	Paenarthrobacter nicotinovorans and Paenarthrobacter aureus TC1	13	26	37	19	6
72	Glutamate--tRNA ligase OS=Paenarthrobacter nicotinovorans GN=gltX PE=3 SV=1	A0A175JAJ9_PAENI	56 kDa	Paenarthrobacter nicotinovorans and Paenarthrobacter aureus TC1	17	11	5	18	15
73	Elongation factor Ts OS=Paenarthrobacter nicotinovorans GN=tsf PE=3 SV=1	A0A175J298_PAENI	29 kDa	Paenarthrobacter nicotinovorans and Paenarthrobacter aureus TC1	9	15	24	4	27
74	Proline--tRNA ligase OS=Paenarthrobacter nicotinovorans GN=proS PE=3 SV=1	A0A175J913_PAENI	65 kDa	Paenarthrobacter nicotinovorans and Paenarthrobacter aureus TC1	10	17	1	6	16
75	Acetyl-coenzyme A synthetase OS=Paenarthrobacter nicotinovorans GN=acsA PE=3 SV=1	A0A175IZV1_PAENI	75 kDa	Paenarthrobacter nicotinovorans and Paenarthrobacter aureus TC1	4	27	14	5	25
76	Acetyl-coenzyme A synthetase OS=Paenarthrobacter nicotinovorans GN=acsA PE=3 SV=1	A0A175JAZ6_PAENI	71 kDa	Paenarthrobacter nicotinovorans and Paenarthrobacter aureus TC1	3	20	14	4	19
77	50S ribosomal protein L25 OS=Paenarthrobacter nicotinovorans GN=rplY PE=3 SV=1	A0A175J2N0_PAENI	20 kDa	Paenarthrobacter nicotinovorans and Paenarthrobacter aureus TC1	18	15	19	14	15
78	Chorismate synthase OS=Paenarthrobacter nicotinovorans GN=aroC PE=3 SV=1	A0A175J455_PAENI	42 kDa	Paenarthrobacter nicotinovorans	15	15	10	15	22
79	Dihydrolipoamide acetyltransferase component of pyruvate dehydrogenase complex OS=Paenarthrobacter nicotinovorans GN=CVCC1112_211 PE=3 SV=1	A0A175J098_PAENI	49 kDa	Paenarthrobacter nicotinovorans and Paenarthrobacter aureus TC1	1	9			5
80	Chaperone protein ClpB OS=Paenarthrobacter nicotinovorans GN=clpB PE=3 SV=1	A0A175J694_PAENI	95 kDa	Paenarthrobacter nicotinovorans and Paenarthrobacter aureus TC1	14	7	2	8	17
81	Transaldolase OS=Paenarthrobacter nicotinovorans GN=tal PE=3 SV=1	A0A175J3K8_PAENI	40 kDa	Paenarthrobacter nicotinovorans and Paenarthrobacter aureus TC1	1	15	14		18
82	Chromosome partitioning protein ParB OS=Paenarthrobacter nicotinovorans GN=CVCC1112_1871 PE=3 SV=1	A0A175J550_PAENI	44 kDa	Paenarthrobacter nicotinovorans and Paenarthrobacter aureus TC1	2	2	1	4	9
83	Cell division protein OS=Paenarthrobacter nicotinovorans GN=CVCC1112_3313 PE=4 SV=1	A0A175J9C5_PAENI	25 kDa	Paenarthrobacter nicotinovorans and Paenarthrobacter aureus TC1	7	13	8	15	18
84	Pyruvate kinase OS=Paenarthrobacter nicotinovorans GN=CVCC1112_2866 PE=3 SV=1	A0A175J7M7_PAENI	53 kDa	Paenarthrobacter nicotinovorans and Paenarthrobacter aureus TC1	14	10	2	8	15
85	Iron ABC transporter ATP-binding protein OS=Paenarthrobacter nicotinovorans GN=CVCC1112_1407 PE=4 SV=1	A0A175J499_PAENI	28 kDa	Paenarthrobacter nicotinovorans and Paenarthrobacter aureus TC1	8	6	24	6	24
86	Putative Helicase OS=Paenarthrobacter aurescens (strain TC1) GN=AAur_pTC10289 PE=4 SV=1	A1RD46_PAEAT	204 kDa	Paenarthrobacter aureus TC1		1	1
87	Malate dehydrogenase OS=Paenarthrobacter nicotinovorans GN=CVCC1112_4111 PE=4 SV=1	A0A175JBL3_PAENI	41 kDa	Paenarthrobacter nicotinovorans and Paenarthrobacter aureus TC1		2	61		1
88	Fructose-1,6-bisphosphatase OS=Paenarthrobacter nicotinovorans GN=CVCC1112_1104 PE=3 SV=1	A0A175J303_PAENI	36 kDa	Paenarthrobacter nicotinovorans and Paenarthrobacter aureus TC1	12	16	18	8	13
89	30S ribosomal protein S16 OS=Paenarthrobacter nicotinovorans GN=rpsP PE=3 SV=1	A0A175J9Y6_PAENI	15 kDa	Paenarthrobacter nicotinovorans and Paenarthrobacter aureus TC1	1	6	4	2	14
90	Xaa-Pro aminopeptidase OS=Paenarthrobacter nicotinovorans GN=CVCC1112_585 PE=3 SV=1	A0A175J1B2_PAENI	58 kDa	Paenarthrobacter nicotinovorans and Paenarthrobacter aureus TC1	18	16	1	4	15
91	Two-component system response regulator OS=Paenarthrobacter aurescens (strain TC1) GN=AAur_1845 PE=4 SV=1	A1R5T4_PAEAT	22 kDa	Paenarthrobacter nicotinovorans and Paenarthrobacter aureus TC1	4	19	20	4	21
92	6-phosphogluconate dehydrogenase, decarboxylating OS=Paenarthrobacter nicotinovorans GN=CVCC1112_1751 PE=3 SV=1	A0A175J4S5_PAENI	51 kDa	Paenarthrobacter nicotinovorans	9	10	17	7	20
93	3-methyl-2-oxobutanoate hydroxymethyltransferase OS=Paenarthrobacter nicotinovorans GN=panB PE=3 SV=1	A0A175J983_PAENI	31 kDa	Paenarthrobacter nicotinovorans and Paenarthrobacter aureus TC1	1	3	3		3
94	6-hydroxypseudooxynicotine dehydrogenase complex subunit alpha OS=Paenarthrobacter nicotinovorans GN=kdhA PE=1 SV=2	KDHA_PAENI	31 kDa	Paenarthrobacter nicotinovorans			36	8	9
95	Glyceraldehyde-3-phosphate dehydrogenase OS=Paenarthrobacter nicotinovorans GN=CVCC1112_1383 PE=3 SV=1	A0A175J3S4_PAENI	35 kDa	Paenarthrobacter nicotinovorans and Paenarthrobacter aureus TC1	12	14	4	11	21
96	Sugar ABC transporter substrate-binding protein OS=Paenarthrobacter nicotinovorans GN=CVCC1112_1193 PE=4 SV=1	A0A175J316_PAENI	38 kDa	Paenarthrobacter nicotinovorans and Paenarthrobacter aureus TC1	12	26	14	8	31
97	30S ribosomal protein S18 OS=Paenarthrobacter aurescens (strain TC1) GN=rpsR PE=3 SV=1	RS18_PAEAT	9 kDa	Paenarthrobacter nicotinovorans and Paenarthrobacter aureus TC1	5	19	14	6	16
98	ABC transporter substrate-binding protein OS=Paenarthrobacter nicotinovorans GN=CVCC1112_569 PE=3 SV=1	A0A175J1C0_PAENI	32 kDa	Paenarthrobacter nicotinovorans and Paenarthrobacter aureus TC1	1	18	2		25
99	Uncharacterized protein OS=Paenarthrobacter nicotinovorans GN=CVCC1112_1850 PE=4 SV=1	A0A175J503_PAENI	33 kDa	Paenarthrobacter nicotinovorans	15	34	14	17	34
100	ATPase OS=Paenarthrobacter nicotinovorans GN=CVCC1112_2044 PE=4 SV=1	A0A175J5E5_PAENI	61 kDa	Paenarthrobacter nicotinovorans and Paenarthrobacter aureus TC1	6	16	2	4	13
101	Aspartokinase OS=Paenarthrobacter nicotinovorans GN=CVCC1112_2717 PE=3 SV=1	A0A175J7Z9_PAENI	47 kDa	Paenarthrobacter nicotinovorans and Paenarthrobacter aureus TC1	2	11	12	2	15
102	DNA topoisomerase 1 OS=Paenarthrobacter nicotinovorans GN=topA PE=3 SV=1	A0A175IZT1_PAENI	99 kDa	Paenarthrobacter nicotinovorans and Paenarthrobacter aureus TC1	1	4		1	14
103	Cell division protein FtsZ OS=Paenarthrobacter aurescens (strain TC1) GN=ftsZ PE=3 SV=1	A1R5G1_PAEAT	41 kDa	Paenarthrobacter nicotinovorans and Paenarthrobacter aureus TC1	2	23	4	2	27
104	Glucoamylase OS=Paenarthrobacter nicotinovorans GN=CVCC1112_3725 PE=4 SV=1	A0A175JA31_PAENI	68 kDa	Paenarthrobacter nicotinovorans			11	3	3
105	Succinate dehydrogenase flavoprotein subunit OS=Paenarthrobacter nicotinovorans GN=CVCC1112_1161 PE=3 SV=1	A0A175J318_PAENI	66 kDa	Paenarthrobacter nicotinovorans and Paenarthrobacter aureus TC1	16	1	19	15	3
106	UPF0336 protein CVCC1112_354 OS=Paenarthrobacter nicotinovorans GN=CVCC1112_354 PE=3 SV=1	A0A175J0T1_PAENI	16 kDa	Paenarthrobacter nicotinovorans and Paenarthrobacter aureus TC1	3	3	2		3
107	UTP--glucose-1-phosphate uridylyltransferase OS=Paenarthrobacter nicotinovorans GN=CVCC1112_503 PE=3 SV=1	A0A175J150_PAENI	34 kDa	Paenarthrobacter nicotinovorans	14	12	5	1	22
108	30S ribosomal protein S10 OS=Paenarthrobacter aurescens (strain TC1) GN=rpsJ PE=3 SV=1	RS10_PAEAT	12 kDa	Paenarthrobacter nicotinovorans and Paenarthrobacter aureus TC1	2	8	8	5	4
109	50S ribosomal protein L29 OS=Paenarthrobacter nicotinovorans GN=rpmC PE=3 SV=1	A0A175J0V0_PAENI	12 kDa	Paenarthrobacter nicotinovorans and Paenarthrobacter aureus TC1	5	9	2	5	30
110	Peptidyl-prolyl cis-trans isomerase OS=Paenarthrobacter nicotinovorans GN=CVCC1112_1849 PE=3 SV=1	A0A175J530_PAENI	20 kDa	Paenarthrobacter nicotinovorans and Paenarthrobacter aureus TC1	5	16	23	8	20
111	DNA polymerase I OS=Paenarthrobacter nicotinovorans GN=CVCC1112_1358 PE=3 SV=1	A0A175J3P3_PAENI	96 kDa	Paenarthrobacter nicotinovorans and Paenarthrobacter aureus TC1	4	11		10	11
112	ABC transporter substrate-binding protein OS=Paenarthrobacter nicotinovorans GN=CVCC1112_3797 PE=4 SV=1	A0A175JB24_PAENI	62 kDa	Paenarthrobacter nicotinovorans and Paenarthrobacter aureus TC1	45
113	RNA polymerase sigma factor SigA OS=Paenarthrobacter aurescens (strain TC1) GN=rpoD PE=3 SV=1	A1R5K9_PAEAT	48 kDa	Paenarthrobacter aureus TC1	5	16	4	2	13
114	D-3-phosphoglycerate dehydrogenase OS=Paenarthrobacter nicotinovorans GN=CVCC1112_881 PE=3 SV=1	A0A175J283_PAENI	56 kDa	Paenarthrobacter nicotinovorans and Paenarthrobacter aureus TC1		2	30	1
115	10 kDa chaperonin OS=Paenarthrobacter nicotinovorans GN=groS PE=3 SV=1	A0A175J158_PAENI	10 kDa	Paenarthrobacter nicotinovorans	6	26	12	12	24
116	Nicotine dehydrogenase OS=Paenarthrobacter nicotinovorans GN=ndhC PE=4 SV=1	Q59129_PAENI	88 kDa	Paenarthrobacter nicotinovorans			20	7	6
117	NdhL OS=Paenarthrobacter nicotinovorans GN=ndhL PE=4 SV=1	Q93NH5_PAENI	88 kDa	Paenarthrobacter nicotinovorans			20	7	6
118	Histidine--tRNA ligase OS=Paenarthrobacter nicotinovorans GN=CVCC1112_1608 PE=3 SV=1	A0A175J4E4_PAENI	49 kDa	Paenarthrobacter nicotinovorans and Paenarthrobacter aureus TC1	7	14	5	1	18
119	Exodeoxyribonuclease III OS=Paenarthrobacter nicotinovorans GN=CVCC1112_1171 PE=4 SV=1	A0A175J332_PAENI	30 kDa	Paenarthrobacter nicotinovorans and Paenarthrobacter aureus TC1	4	16	6	5	14
120	50S ribosomal protein L21 OS=Paenarthrobacter nicotinovorans GN=CVCC1112_1680 PE=3 SV=1	A0A175J4J2_PAENI	7 kDa	Paenarthrobacter nicotinovorans and Paenarthrobacter aureus TC1	9	15	9	6	13
121	ORF106 OS=Paenarthrobacter nicotinovorans PE=4 SV=1	Q93NG5_PAENI	12 kDa	Paenarthrobacter nicotinovorans		14	27		37
122	Transcription termination/antitermination protein NusG OS=Paenarthrobacter aurescens (strain TC1) GN=nusG PE=3 SV=1	A1R8W3_PAEAT	33 kDa	Paenarthrobacter nicotinovorans and Paenarthrobacter aureus TC1	20	18	6	16	22
123	30S ribosomal protein S20 OS=Paenarthrobacter aurescens (strain TC1) GN=rpsT PE=3 SV=1	RS20_PAEAT	9 kDa	Paenarthrobacter nicotinovorans and Paenarthrobacter aureus TC1	12	10	4	12	16
124	Dihydroorotate dehydrogenase (quinone) OS=Paenarthrobacter nicotinovorans GN=pyrD PE=3 SV=1	A0A175J452_PAENI	39 kDa	Paenarthrobacter nicotinovorans and Paenarthrobacter aureus TC1	3	3	3	3	3
125	Ribosome-binding ATPase YchF OS=Paenarthrobacter nicotinovorans GN=ychF PE=3 SV=1	A0A175J176_PAENI	39 kDa	Paenarthrobacter nicotinovorans and Paenarthrobacter aureus TC1	5	8	6	5	8
126	2,3,4,5-tetrahydropyridine-2,6-dicarboxylate N-succinyltransferase OS=Paenarthrobacter nicotinovorans GN=dapD PE=3 SV=1	A0A175J190_PAENI	35 kDa	Paenarthrobacter nicotinovorans and Paenarthrobacter aureus TC1	4	10	9	5	17
127	Enoyl-CoA hydratase OS=Paenarthrobacter nicotinovorans GN=CVCC1112_127 PE=4 SV=1	A0A175J002_PAENI	75 kDa	Paenarthrobacter nicotinovorans and Paenarthrobacter aureus TC1	2	17			18
128	Aspartate--tRNA(Asp/Asn) ligase OS=Paenarthrobacter nicotinovorans GN=aspS PE=3 SV=1	A0A175J4U8_PAENI	66 kDa	Paenarthrobacter nicotinovorans and Paenarthrobacter aureus TC1	6	6	2	4	2
129	30S ribosomal protein S15 OS=Paenarthrobacter nicotinovorans GN=rpsO PE=3 SV=1	A0A175J8R9_PAENI	10 kDa	Paenarthrobacter nicotinovorans and Paenarthrobacter aureus TC1	4	11	2	4	14
130	DNA gyrase subunit B OS=Paenarthrobacter nicotinovorans GN=gyrB PE=3 SV=1	A0A175J5J9_PAENI	77 kDa	Paenarthrobacter nicotinovorans and Paenarthrobacter aureus TC1	5	11	2	7	12
131	Sugar ABC transporter ATP-binding protein OS=Paenarthrobacter nicotinovorans GN=CVCC1112_3960 PE=3 SV=1	A0A175JAZ9_PAENI	39 kDa	Paenarthrobacter nicotinovorans and Paenarthrobacter aureus TC1	12	12	9	6	16
132	30S ribosomal protein S3 OS=Paenarthrobacter aurescens (strain TC1) GN=rpsC PE=3 SV=1	RS3_PAEAT	30 kDa	Paenarthrobacter nicotinovorans and Paenarthrobacter aureus TC1	8		12	6	2
133	Amino acid ABC transporter OS=Paenarthrobacter nicotinovorans GN=CVCC1112_618 PE=4 SV=1	A0A175J238_PAENI	34 kDa	Paenarthrobacter nicotinovorans and Paenarthrobacter aureus TC1	14	6	9	6	13
134	Trigger factor OS=Paenarthrobacter nicotinovorans GN=tig PE=3 SV=1	A0A175J4M6_PAENI	50 kDa	Paenarthrobacter nicotinovorans and Paenarthrobacter aureus TC1	13	8	14	7	16
135	Aldolase OS=Paenarthrobacter nicotinovorans GN=CVCC1112_351 PE=3 SV=1	A0A175J0N4_PAENI	31 kDa	Paenarthrobacter nicotinovorans and Paenarthrobacter aureus TC1	3	5	5	2	10
136	Phosphoribosylamine--glycine ligase OS=Paenarthrobacter nicotinovorans GN=purD PE=3 SV=1	A0A175IZL7_PAENI	45 kDa	Paenarthrobacter nicotinovorans and Paenarthrobacter aureus TC1	1	9	10		11
137	DNA helicase OS=Paenarthrobacter nicotinovorans GN=CVCC1112_589 PE=3 SV=1	A0A175J1E4_PAENI	61 kDa	Paenarthrobacter nicotinovorans and Paenarthrobacter aureus TC1	8	1	5	8	1
138	50S ribosomal protein L9 OS=Paenarthrobacter nicotinovorans GN=rplI PE=3 SV=1	A0A175J512_PAENI	16 kDa	Paenarthrobacter nicotinovorans and Paenarthrobacter aureus TC1	2	8	12	6	7
139	Argininosuccinate lyase OS=Paenarthrobacter nicotinovorans GN=argH PE=3 SV=1	A0A175J8W0_PAENI	52 kDa	Paenarthrobacter nicotinovorans and Paenarthrobacter aureus TC1	6	3	5	10	10
140	Ribonuclease PH OS=Paenarthrobacter nicotinovorans GN=rph PE=3 SV=1	A0A175J2N2_PAENI	27 kDa	Paenarthrobacter nicotinovorans and Paenarthrobacter aureus TC1	6	18	4	4	22
141	Acetyl-CoA carboxylase OS=Paenarthrobacter nicotinovorans GN=CVCC1112_1016 PE=4 SV=1	A0A175J2I1_PAENI	62 kDa	Paenarthrobacter nicotinovorans and Paenarthrobacter aureus TC1	2	2	1	2	3
142	Dihydrolipoamide acetyltransferase component of pyruvate dehydrogenase complex OS=Paenarthrobacter nicotinovorans GN=CVCC1112_3782 PE=3 SV=1	A0A175JAI6_PAENI	54 kDa	Paenarthrobacter nicotinovorans and Paenarthrobacter aureus TC1	6	13	1	8	8
143	Uncharacterized protein OS=Paenarthrobacter nicotinovorans GN=CVCC1112_1079 PE=3 SV=1	A0A175J2V3_PAENI	52 kDa	Paenarthrobacter nicotinovorans and Paenarthrobacter aureus TC1		11	18	1	9
144	Succinate-semialdehyde dehdyrogenase OS=Paenarthrobacter nicotinovorans GN=CVCC1112_3035 PE=4 SV=1	A0A175J843_PAENI	12 kDa	Paenarthrobacter nicotinovorans and Paenarthrobacter aureus TC1			3
145	ATP-dependent zinc metalloprotease FtsH OS=Paenarthrobacter nicotinovorans GN=ftsH PE=3 SV=1	A0A175J9W7_PAENI	75 kDa	Paenarthrobacter nicotinovorans and Paenarthrobacter aureus TC1	4	5		8	12
146	NdhM OS=Paenarthrobacter nicotinovorans GN=ndhA PE=4 SV=1	Q59127_PAENI	30 kDa	Paenarthrobacter nicotinovorans			23	2	15
147	Succinate-semialdehyde dehydrogenase OS=Paenarthrobacter nicotinovorans GN=sad PE=1 SV=1	SSDH_PAENI	47 kDa	Paenarthrobacter nicotinovorans and Paenarthrobacter aureus TC1			17		6
148	50S ribosomal protein L24 OS=Paenarthrobacter nicotinovorans GN=rplX PE=3 SV=1	A0A175J1I8_PAENI	13 kDa	Paenarthrobacter nicotinovorans and Paenarthrobacter aureus TC1	7	13	4	9	10
149	GTPase Obg OS=Paenarthrobacter nicotinovorans GN=obg PE=3 SV=1	A0A175J4M1_PAENI	56 kDa	Paenarthrobacter nicotinovorans and Paenarthrobacter aureus TC1	2	2	1	2	5
150	Fibronectin OS=Paenarthrobacter nicotinovorans GN=CVCC1112_1000 PE=4 SV=1	A0A175J2K2_PAENI	211 kDa	Paenarthrobacter nicotinovorans		2	1
151	DNA topoisomerase (ATP-hydrolyzing) OS=Paenarthrobacter nicotinovorans GN=CVCC1112_2787 PE=4 SV=1	A0A175J870_PAENI	77 kDa	Paenarthrobacter nicotinovorans and Paenarthrobacter aureus TC1		2			2
152	Pyruvate dehydrogenase E1 component OS=Paenarthrobacter nicotinovorans GN=CVCC1112_3657 PE=4 SV=1	A0A175JAN3_PAENI	102 kDa	Paenarthrobacter nicotinovorans and Paenarthrobacter aureus TC1		6	2	2	4
153	Aminotransferase DegT OS=Paenarthrobacter nicotinovorans GN=CVCC1112_693 PE=3 SV=1	A0A175J1N7_PAENI	39 kDa	Paenarthrobacter nicotinovorans and Paenarthrobacter aureus TC1	5	11		6	13
154	Citrate synthase OS=Paenarthrobacter nicotinovorans GN=CVCC1112_560 PE=3 SV=1	A0A175J1B5_PAENI	48 kDa	Paenarthrobacter nicotinovorans and Paenarthrobacter aureus TC1	1	11	16	3	2
155	Uracil phosphoribosyltransferase OS=Paenarthrobacter nicotinovorans GN=upp PE=3 SV=1	A0A175J6D6_PAENI	23 kDa	Paenarthrobacter nicotinovorans and Paenarthrobacter aureus TC1	3	7	4	4	13
156	DNA helicase OS=Paenarthrobacter nicotinovorans GN=CVCC1112_3167 PE=3 SV=1	A0A175J995_PAENI	80 kDa	Paenarthrobacter nicotinovorans and Paenarthrobacter aureus TC1	1	3	1	3	2
157	Phenylalanine--tRNA ligase alpha subunit OS=Paenarthrobacter nicotinovorans GN=pheS PE=3 SV=1	A0A175J8J9_PAENI	38 kDa	Paenarthrobacter nicotinovorans and Paenarthrobacter aureus TC1		3	1		4
158	2-oxoglutaramate amidase OS=Paenarthrobacter nicotinovorans PE=1 SV=1	NIT_PAENI	33 kDa	Paenarthrobacter nicotinovorans			29	4	21
159	Glycosyltransferase OS=Paenarthrobacter nicotinovorans GN=CVCC1112_953 PE=4 SV=1	A0A175J2D4_PAENI	23 kDa	Paenarthrobacter nicotinovorans and Paenarthrobacter aureus TC1	6	15	13	3	9
160	rRNA cytosine-C5-methyltransferase OS=Paenarthrobacter nicotinovorans GN=CVCC1112_2844 PE=3 SV=1	A0A175J7M3_PAENI	49 kDa	Paenarthrobacter nicotinovorans and Paenarthrobacter aureus TC1	1	3	2	8	4
161	Leucine--tRNA ligase OS=Paenarthrobacter nicotinovorans GN=leuS PE=3 SV=1	A0A175J490_PAENI	95 kDa	Paenarthrobacter nicotinovorans and Paenarthrobacter aureus TC1	1	3		1	2
162	Short-chain dehydrogenase OS=Paenarthrobacter nicotinovorans GN=CVCC1112_1423 PE=4 SV=1	A0A175J3W5_PAENI	26 kDa	Paenarthrobacter nicotinovorans and Paenarthrobacter aureus TC1	3	19	5		14
163	Carbamoyl-phosphate synthase small chain OS=Paenarthrobacter nicotinovorans GN=carA PE=3 SV=1	A0A175J445_PAENI	44 kDa	Paenarthrobacter nicotinovorans and Paenarthrobacter aureus TC1	3	5		5	12
164	Fe-S cluster assembly protein SufB OS=Paenarthrobacter nicotinovorans GN=CVCC1112_1404 PE=4 SV=1	A0A175J3M1_PAENI	55 kDa	Paenarthrobacter nicotinovorans and Paenarthrobacter aureus TC1	3	10	7	1	6
165	50S ribosomal protein L4 OS=Paenarthrobacter nicotinovorans GN=rplD PE=3 SV=1	A0A175J1H8_PAENI	22 kDa	Paenarthrobacter nicotinovorans and Paenarthrobacter aureus TC1		2	13	1	1
166	FAD-dependent pyridine nucleotide-disulfide oxidoreductase OS=Paenarthrobacter nicotinovorans GN=CVCC1112_268 PE=4 SV=1	A0A175J134_PAENI	53 kDa	Paenarthrobacter nicotinovorans and Paenarthrobacter aureus TC1			5	3	4
167	FAD-dependent pyridine nucleotide-disulfide oxidoreductase OS=Paenarthrobacter nicotinovorans GN=CVCC1112_287 PE=4 SV=1	A0A175J0H0_PAENI	53 kDa	Paenarthrobacter nicotinovorans and Paenarthrobacter aureus TC1			1	2	1
168	Iron ABC transporter ATP-binding protein OS=Paenarthrobacter nicotinovorans GN=CVCC1112_1427 PE=4 SV=1	A0A175J4B9_PAENI	28 kDa	Paenarthrobacter nicotinovorans and Paenarthrobacter aureus TC1	5	9	6	9	13
169	Probable transcriptional regulatory protein CVCC1112_1619 OS=Paenarthrobacter nicotinovorans GN=CVCC1112_1619 PE=3 SV=1	A0A175J4E0_PAENI	27 kDa	Paenarthrobacter nicotinovorans and Paenarthrobacter aureus TC1	7	1	6	7	7
170	Acetylglucosamine-1-phosphate uridylyltransferase OS=Paenarthrobacter nicotinovorans GN=CVCC1112_692 PE=4 SV=1	A0A175J1Q8_PAENI	22 kDa	Paenarthrobacter nicotinovorans and Paenarthrobacter aureus TC1	2	4	1	2	7
171	Threonine--tRNA ligase OS=Paenarthrobacter nicotinovorans GN=thrS PE=3 SV=1	A0A175J4G4_PAENI	75 kDa	Paenarthrobacter nicotinovorans and Paenarthrobacter aureus TC1	5	2		4	9
172	Translation initiation factor IF-3 OS=Paenarthrobacter nicotinovorans GN=infC PE=3 SV=1	A0A175J909_PAENI	35 kDa	Paenarthrobacter nicotinovorans and Paenarthrobacter aureus TC1	12		5	5
173	1-pyrroline-5-carboxylate dehydrogenase OS=Paenarthrobacter nicotinovorans GN=CVCC1112_2707 PE=3 SV=1	A0A175J7Y9_PAENI	124 kDa	Paenarthrobacter nicotinovorans and Paenarthrobacter aureus TC1		6
174	4-hydroxy-3-methylbut-2-en-1-yl diphosphate synthase (flavodoxin) OS=Paenarthrobacter nicotinovorans GN=ispG PE=3 SV=1	A0A175J9B0_PAENI	41 kDa	Paenarthrobacter nicotinovorans and Paenarthrobacter aureus TC1	4	10		6	12
175	Bifunctional protein GlmU OS=Paenarthrobacter nicotinovorans GN=glmU PE=3 SV=1	A0A175J2M7_PAENI	52 kDa	Paenarthrobacter nicotinovorans and Paenarthrobacter aureus TC1	4	3	2	5	7
176	Uncharacterized protein OS=Paenarthrobacter aurescens (strain TC1) GN=AAur_2173 PE=4 SV=1	A1R6Q3_PAEAT	42 kDa	Paenarthrobacter aureus TC1	6	4	2	3	4
177	Phosphoenolpyruvate carboxykinase [GTP] OS=Paenarthrobacter nicotinovorans GN=pckG PE=3 SV=1	A0A175J6C6_PAENI	67 kDa	Paenarthrobacter nicotinovorans and Paenarthrobacter aureus TC1		5			3
178	Phosphoribosylformylglycinamidine synthase subunit PurL OS=Paenarthrobacter nicotinovorans GN=purL PE=3 SV=1	A0A175J7S9_PAENI	82 kDa	Paenarthrobacter nicotinovorans and Paenarthrobacter aureus TC1	8	9	2	3	13
179	Bifunctional purine biosynthesis protein PurH OS=Paenarthrobacter nicotinovorans GN=purH PE=3 SV=1	A0A175J311_PAENI	58 kDa	Paenarthrobacter nicotinovorans and Paenarthrobacter aureus TC1	3	2	2	2	1
180	MarR family transcriptional regulator OS=Paenarthrobacter nicotinovorans GN=CVCC1112_4002 PE=4 SV=1	A0A175JB44_PAENI	19 kDa	Paenarthrobacter nicotinovorans and Paenarthrobacter aureus TC1				1
181	50S ribosomal protein L22 OS=Paenarthrobacter aurescens (strain TC1) GN=rplV PE=3 SV=1	RL22_PAEAT	14 kDa	Paenarthrobacter nicotinovorans and Paenarthrobacter aureus TC1	1	14	9	3	17
182	ABC transporter permease OS=Paenarthrobacter nicotinovorans GN=CVCC1112_1405 PE=4 SV=1	A0A175J3M0_PAENI	46 kDa	Paenarthrobacter nicotinovorans	4	8	6	3	22
183	N-acetyl-gamma-glutamyl-phosphate reductase OS=Paenarthrobacter nicotinovorans GN=argC PE=3 SV=1	A0A175J8Y8_PAENI	36 kDa	Paenarthrobacter nicotinovorans and Paenarthrobacter aureus TC1	7	3	1	7	2
184	Acetolactate synthase OS=Paenarthrobacter nicotinovorans GN=CVCC1112_878 PE=4 SV=1	A0A175J2U2_PAENI	18 kDa	Paenarthrobacter nicotinovorans and Paenarthrobacter aureus TC1	3	4	15	7	4
185	PadR family transcriptional regulator OS=Paenarthrobacter nicotinovorans GN=CVCC1112_514 PE=4 SV=1	A0A175J189_PAENI	18 kDa	Paenarthrobacter nicotinovorans	2	1		1	2
186	DNA ligase OS=Paenarthrobacter nicotinovorans GN=ligA PE=3 SV=1	A0A175J2J2_PAENI	83 kDa	Paenarthrobacter nicotinovorans and Paenarthrobacter aureus TC1				1	2
187	2,3-bisphosphoglycerate-dependent phosphoglycerate mutase OS=Paenarthrobacter nicotinovorans GN=gpmA PE=3 SV=1	A0A175J6H5_PAENI	28 kDa	Paenarthrobacter nicotinovorans and Paenarthrobacter aureus TC1	2	11	9		9
188	Glutamate dehydrogenase OS=Paenarthrobacter nicotinovorans GN=CVCC1112_687 PE=4 SV=1	A0A175J1K7_PAENI	180 kDa	Paenarthrobacter nicotinovorans		1	2
189	Ribosomal RNA small subunit methyltransferase H OS=Paenarthrobacter nicotinovorans GN=rsmH PE=3 SV=1	A0A175J9H4_PAENI	36 kDa	Paenarthrobacter nicotinovorans and Paenarthrobacter aureus TC1	4	12	1	6	6
190	Probable cytosol aminopeptidase OS=Paenarthrobacter nicotinovorans GN=pepA PE=3 SV=1	A0A175J7S6_PAENI	52 kDa	Paenarthrobacter nicotinovorans and Paenarthrobacter aureus TC1	3	7	1	10
191	Aspartyl/glutamyl-tRNA(Asn/Gln) amidotransferase subunit B OS=Paenarthrobacter nicotinovorans GN=gatB PE=3 SV=1	A0A175J2D5_PAENI	55 kDa	Paenarthrobacter nicotinovorans and Paenarthrobacter aureus TC1		5	1	1	6
192	30S ribosomal protein S13 OS=Paenarthrobacter nicotinovorans GN=rpsM PE=3 SV=1	A0A175J0Y9_PAENI	12 kDa	Paenarthrobacter nicotinovorans and Paenarthrobacter aureus TC1	1	8	6	6	13
193	30S ribosomal protein S17 OS=Paenarthrobacter nicotinovorans GN=rpsQ PE=3 SV=1	A0A175J0U8_PAENI	10 kDa	Paenarthrobacter nicotinovorans and Paenarthrobacter aureus TC1	1	11		5	12
194	50S ribosomal protein L13 OS=Paenarthrobacter aurescens (strain TC1) GN=rplM PE=3 SV=1	RL13_PAEAT	16 kDa	Paenarthrobacter nicotinovorans and Paenarthrobacter aureus TC1	7	7	22	5	9
195	Hydrolase OS=Paenarthrobacter nicotinovorans GN=CVCC1112_3552 PE=4 SV=1	A0A175J9W0_PAENI	91 kDa	Paenarthrobacter nicotinovorans			1
196	Uncharacterized protein OS=Paenarthrobacter nicotinovorans GN=CVCC1112_720 PE=4 SV=1	A0A175J1S2_PAENI	66 kDa	Paenarthrobacter nicotinovorans		1
197	Phosphoenolpyruvate synthase OS=Paenarthrobacter nicotinovorans GN=CVCC1112_3532 PE=3 SV=1	A0A175J9T9_PAENI	87 kDa	Paenarthrobacter nicotinovorans and Paenarthrobacter aureus TC1		6	8		1
198	Single-stranded DNA-binding protein OS=Paenarthrobacter nicotinovorans GN=CVCC1112_4280 PE=3 SV=1	A0A175JBW7_PAENI	15 kDa	Paenarthrobacter nicotinovorans and Paenarthrobacter aureus TC1	4	9	8	8	12
199	Glucose-6-phosphate 1-dehydrogenase OS=Paenarthrobacter nicotinovorans GN=zwf PE=3 SV=1	A0A175J3Q6_PAENI	58 kDa	Paenarthrobacter nicotinovorans and Paenarthrobacter aureus TC1	1	3	3	3	3
200	30S ribosomal protein S8 OS=Paenarthrobacter nicotinovorans GN=CVCC1112_420 PE=4 SV=1	A0A175J0W6_PAENI	11 kDa	Paenarthrobacter nicotinovorans and Paenarthrobacter aureus TC1		8	7	3	12
201	Gamma-glutamyl phosphate reductase OS=Paenarthrobacter nicotinovorans GN=proA PE=3 SV=1	A0A175J4D6_PAENI	48 kDa	Paenarthrobacter nicotinovorans and Paenarthrobacter aureus TC1	1	7	4		3
202	Arginine--tRNA ligase OS=Paenarthrobacter nicotinovorans GN=argS PE=3 SV=1	A0A175J203_PAENI	56 kDa	Paenarthrobacter nicotinovorans and Paenarthrobacter aureus TC1	2	4	1	1	6
203	Phosphoenolpyruvate-protein phosphotransferase OS=Paenarthrobacter nicotinovorans GN=CVCC1112_4132 PE=3 SV=1	A0A175JBF5_PAENI	57 kDa	Paenarthrobacter nicotinovorans and Paenarthrobacter aureus TC1		1			1
204	Betaine/glycine ABC transporter substrate-binding protein OS=Paenarthrobacter nicotinovorans GN=CVCC1112_538 PE=4 SV=1	A0A175J1V5_PAENI	33 kDa	Paenarthrobacter nicotinovorans and Paenarthrobacter aureus TC1	2	5	4	2	5
205	Succinate--CoA ligase [ADP-forming] subunit alpha OS=Paenarthrobacter nicotinovorans GN=sucD PE=3 SV=1	A0A175J9Z1_PAENI	31 kDa	Paenarthrobacter nicotinovorans and Paenarthrobacter aureus TC1	2	4	9	3
206	DtxR family transcriptional regulator OS=Paenarthrobacter nicotinovorans GN=CVCC1112_3626 PE=4 SV=1	A0A175J9U6_PAENI	26 kDa	Paenarthrobacter nicotinovorans	4	10	1	10	15
207	UvrABC system protein A OS=Paenarthrobacter nicotinovorans GN=uvrA PE=3 SV=1	A0A175J3J1_PAENI	107 kDa	Paenarthrobacter nicotinovorans and Paenarthrobacter aureus TC1		3		3	3
208	Alpha/beta hydrolase OS=Paenarthrobacter nicotinovorans GN=CVCC1112_1368 PE=4 SV=1	A0A175J3Q2_PAENI	49 kDa	Paenarthrobacter nicotinovorans			2
209	Probable malate:quinone oxidoreductase OS=Paenarthrobacter nicotinovorans GN=mqo PE=3 SV=1	A0A175J284_PAENI	54 kDa	Paenarthrobacter nicotinovorans and Paenarthrobacter aureus TC1		3	6	4
210	Uncharacterized protein OS=Paenarthrobacter aurescens (strain TC1) GN=AAur_1649 PE=4 SV=1	A1R5A0_PAEAT	79 kDa	Paenarthrobacter aureus TC1	1			2	7
211	50S ribosomal protein L11 OS=Paenarthrobacter aurescens (strain TC1) GN=rplK PE=3 SV=1	RL11_PAEAT	15 kDa	Paenarthrobacter nicotinovorans and Paenarthrobacter aureus TC1	3	11	5	6	8
212	Phosphoribosylformylglycinamidine synthase subunit PurQ OS=Paenarthrobacter nicotinovorans GN=purQ PE=3 SV=1	A0A175J7Q4_PAENI	27 kDa	Paenarthrobacter nicotinovorans and Paenarthrobacter aureus TC1	4	14	9	2	12
213	4-hydroxy-tetrahydrodipicolinate synthase OS=Paenarthrobacter nicotinovorans GN=dapA PE=3 SV=1	A0A175J8P4_PAENI	33 kDa	Paenarthrobacter nicotinovorans and Paenarthrobacter aureus TC1	6	10	8	5	5
214	Transketolase OS=Paenarthrobacter nicotinovorans GN=CVCC1112_1393 PE=3 SV=1	A0A175J3T5_PAENI	76 kDa	Paenarthrobacter nicotinovorans and Paenarthrobacter aureus TC1	1	3	5	3	5
215	UDP-N-acetylglucosamine--N-acetylmuramyl-(pentapeptide) pyrophosphoryl-undecaprenol N-acetylglucosamine transferase OS=Paenarthrobacter nicotinovorans GN=murG PE=3 SV=1	A0A175J9A7_PAENI	37 kDa	Paenarthrobacter nicotinovorans	1	2		2
216	Tyrosine--tRNA ligase OS=Paenarthrobacter nicotinovorans GN=tyrS PE=3 SV=1	A0A175J8H8_PAENI	48 kDa	Paenarthrobacter nicotinovorans and Paenarthrobacter aureus TC1	5	11	3	4	12
217	Nucleotide-binding protein CVCC1112_1378 OS=Paenarthrobacter nicotinovorans GN=CVCC1112_1378 PE=3 SV=1	A0A175J3R6_PAENI	33 kDa	Paenarthrobacter nicotinovorans and Paenarthrobacter aureus TC1	3	9	1	3	7
218	50S ribosomal protein L18 OS=Paenarthrobacter nicotinovorans GN=rplR PE=3 SV=1	A0A175J0X4_PAENI	14 kDa	Paenarthrobacter nicotinovorans and Paenarthrobacter aureus TC1	1	3	2	1	2
219	Glutamyl-tRNA(Gln) amidotransferase subunit A OS=Paenarthrobacter nicotinovorans GN=gatA PE=3 SV=1	A0A175J330_PAENI	54 kDa	Paenarthrobacter nicotinovorans and Paenarthrobacter aureus TC1		6			10
220	GTPase HflX OS=Paenarthrobacter nicotinovorans GN=hflX PE=3 SV=1	A0A175J8V6_PAENI	57 kDa	Paenarthrobacter aureus TC1				1
221	Uncharacterized protein OS=Paenarthrobacter nicotinovorans GN=CVCC1112_631 PE=4 SV=1	A0A175J1H3_PAENI	28 kDa	Paenarthrobacter nicotinovorans and Paenarthrobacter aureus TC1		6	4		4
222	6-hydroxy-L-nicotine oxidase OS=Paenarthrobacter nicotinovorans GN=6-hlno PE=1 SV=1	Q93NH4_PAENI	46 kDa	Paenarthrobacter nicotinovorans			27		2
223	50S ribosomal protein L2 OS=Paenarthrobacter aurescens (strain TC1) GN=rplB PE=3 SV=1	RL2_PAEAT	31 kDa	Paenarthrobacter nicotinovorans and Paenarthrobacter aureus TC1	4		1	10
224	Succinate dehydrogenase iron-sulfur subunit OS=Paenarthrobacter nicotinovorans GN=CVCC1112_1162 PE=3 SV=1	A0A175J312_PAENI	29 kDa	Paenarthrobacter nicotinovorans and Paenarthrobacter aureus TC1		1	2	2	8
225	Delta-aminolevulinic acid dehydratase OS=Paenarthrobacter nicotinovorans GN=CVCC1112_612 PE=3 SV=1	A0A175J1H1_PAENI	33 kDa	Paenarthrobacter nicotinovorans and Paenarthrobacter aureus TC1	3	1		1	2
226	Glycosidase OS=Paenarthrobacter nicotinovorans GN=CVCC1112_1272 PE=4 SV=1	A0A175J393_PAENI	31 kDa	Paenarthrobacter nicotinovorans		4	4	1	4
227	Membrane protein OS=Paenarthrobacter nicotinovorans GN=CVCC1112_3293 PE=4 SV=1	A0A175J9A5_PAENI	28 kDa	Paenarthrobacter nicotinovorans and Paenarthrobacter aureus TC1	8	1	5	6	1
228	ATP-dependent 6-phosphofructokinase OS=Paenarthrobacter nicotinovorans GN=pfkA PE=3 SV=1	A0A175J0S7_PAENI	36 kDa	Paenarthrobacter nicotinovorans and Paenarthrobacter aureus TC1	2	2			1
229	ORF297 OS=Paenarthrobacter nicotinovorans GN=coxD PE=4 SV=1	Q93NG0_PAENI	33 kDa	Paenarthrobacter nicotinovorans			20	11	15
230	Sulfate adenylyltransferase OS=Paenarthrobacter nicotinovorans GN=CVCC1112_250 PE=3 SV=1	A0A175J0D7_PAENI	38 kDa	Paenarthrobacter nicotinovorans and Paenarthrobacter aureus TC1	5		12	2	4
231	Chaperone protein ClpB OS=Paenarthrobacter aurescens (strain TC1) GN=clpB PE=3 SV=1	A1R5W7_PAEAT	97 kDa	Paenarthrobacter aureus TC1	2	1	2	2	2
232	4-hydroxy-tetrahydrodipicolinate reductase OS=Paenarthrobacter nicotinovorans GN=dapB PE=3 SV=1	A0A175J8X5_PAENI	26 kDa	Paenarthrobacter nicotinovorans and Paenarthrobacter aureus TC1	1	7	1		5
233	Urocanate hydratase OS=Paenarthrobacter nicotinovorans GN=hutU PE=3 SV=1	A0A175JCU1_PAENI	62 kDa	Paenarthrobacter nicotinovorans and Paenarthrobacter aureus TC1		7			1
234	Indole-3-glycerol phosphate synthase OS=Paenarthrobacter nicotinovorans GN=trpC PE=3 SV=1	A0A175J7V8_PAENI	29 kDa	Paenarthrobacter nicotinovorans and Paenarthrobacter aureus TC1		3			7
235	Translation initiation factor IF-2 OS=Paenarthrobacter nicotinovorans GN=infB PE=3 SV=1	A0A175J903_PAENI	74 kDa	Paenarthrobacter nicotinovorans and Paenarthrobacter aureus TC1	3		3	14
236	3-oxoacyl-ACP reductase OS=Paenarthrobacter nicotinovorans GN=CVCC1112_1422 PE=4 SV=1	A0A175J3N8_PAENI	25 kDa	Paenarthrobacter nicotinovorans and Paenarthrobacter aureus TC1		9	9		3
237	Electron transfer flavoprotein subunit alpha OS=Paenarthrobacter nicotinovorans GN=CVCC1112_636 PE=4 SV=1	A0A175J1G3_PAENI	32 kDa	Paenarthrobacter nicotinovorans and Paenarthrobacter aureus TC1		3	10		5
238	Iron ABC transporter substrate-binding protein OS=Paenarthrobacter nicotinovorans GN=CVCC1112_1651 PE=4 SV=1	A0A175J4G6_PAENI	37 kDa	Paenarthrobacter nicotinovorans and Paenarthrobacter aureus TC1	1	6		1	4
239	ATP phosphoribosyltransferase OS=Paenarthrobacter nicotinovorans GN=hisG PE=3 SV=1	A0A175J813_PAENI	31 kDa	Paenarthrobacter nicotinovorans and Paenarthrobacter aureus TC1	3	2	7	3	4
240	Phosphoenolpyruvate carboxylase OS=Paenarthrobacter nicotinovorans GN=ppc PE=3 SV=1	A0A175J656_PAENI	103 kDa	Paenarthrobacter nicotinovorans and Paenarthrobacter aureus TC1		3		1	1
241	Inositol-3-phosphate synthase OS=Paenarthrobacter nicotinovorans GN=CVCC1112_467 PE=4 SV=1	A0A175J0Z7_PAENI	39 kDa	Paenarthrobacter nicotinovorans and Paenarthrobacter aureus TC1		1	6	2	1
242	Acetolactate synthase OS=Paenarthrobacter nicotinovorans GN=CVCC1112_1322 PE=3 SV=1	A0A175J3D9_PAENI	60 kDa	Paenarthrobacter nicotinovorans and Paenarthrobacter aureus TC1		11	1		2
243	Trehalose-phosphate synthase OS=Paenarthrobacter nicotinovorans GN=CVCC1112_3962 PE=4 SV=1	A0A175JB04_PAENI	56 kDa	Paenarthrobacter nicotinovorans and Paenarthrobacter aureus TC1		1			1
244	Jag OS=Paenarthrobacter nicotinovorans GN=CVCC1112_1868 PE=4 SV=1	A0A175J559_PAENI	20 kDa	Paenarthrobacter nicotinovorans	7	8	7	8	11
245	Ribose-phosphate pyrophosphokinase OS=Paenarthrobacter aurescens (strain TC1) GN=prs PE=3 SV=1	A1R4G2_PAEAT	35 kDa	Paenarthrobacter nicotinovorans and Paenarthrobacter aureus TC1	4	8	6	6	7
246	Inosine 5'-monophosphate dehydrogenase OS=Paenarthrobacter nicotinovorans GN=CVCC1112_493 PE=4 SV=1	A0A175J144_PAENI	46 kDa	Paenarthrobacter nicotinovorans and Paenarthrobacter aureus TC1			3
247	Isoleucine--tRNA ligase OS=Paenarthrobacter nicotinovorans GN=ileS PE=3 SV=1	A0A175J4M9_PAENI	121 kDa	Paenarthrobacter nicotinovorans and Paenarthrobacter aureus TC1		3			9
248	GTPase Era OS=Paenarthrobacter nicotinovorans GN=era PE=3 SV=1	A0A175J461_PAENI	35 kDa	Paenarthrobacter nicotinovorans			1
249	Aminopeptidase N OS=Paenarthrobacter nicotinovorans GN=CVCC1112_1704 PE=4 SV=1	A0A175J4G8_PAENI	94 kDa	Paenarthrobacter nicotinovorans and Paenarthrobacter aureus TC1	1	2			4
250	Chaperone protein DnaJ OS=Paenarthrobacter nicotinovorans GN=dnaJ PE=3 SV=1	A0A175J407_PAENI	40 kDa	Paenarthrobacter nicotinovorans and Paenarthrobacter aureus TC1	2	3	2	3	3
251	Histidine ammonia-lyase OS=Paenarthrobacter nicotinovorans GN=CVCC1112_4510 PE=3 SV=1	A0A175JCK1_PAENI	55 kDa	Paenarthrobacter nicotinovorans and Paenarthrobacter aureus TC1		10			3
252	50S ribosomal protein L32 OS=Paenarthrobacter aurescens (strain TC1) GN=rpmF PE=3 SV=1	RL32_PAEAT	7 kDa	Paenarthrobacter aureus TC1	2	7	3	3	11
253	Cysteine synthase OS=Paenarthrobacter nicotinovorans GN=CVCC1112_1747 PE=3 SV=1	A0A175J594_PAENI	33 kDa	Paenarthrobacter nicotinovorans and Paenarthrobacter aureus TC1	7	1	18	5	5
254	Transcription termination/antitermination protein NusA OS=Paenarthrobacter nicotinovorans GN=nusA PE=3 SV=1	A0A175J8S2_PAENI	35 kDa	Paenarthrobacter nicotinovorans and Paenarthrobacter aureus TC1	3	7		2	3
255	Endolytic murein transglycosylase OS=Paenarthrobacter nicotinovorans GN=mltG PE=3 SV=1	A0A175J4D5_PAENI	64 kDa	Paenarthrobacter nicotinovorans and Paenarthrobacter aureus TC1	1	3	1	3	6
256	Pup--protein ligase OS=Paenarthrobacter nicotinovorans GN=pafA PE=3 SV=1	A0A175J3V3_PAENI	51 kDa	Paenarthrobacter nicotinovorans and Paenarthrobacter aureus TC1		1	2		2
257	Chlorite dismutase OS=Paenarthrobacter nicotinovorans GN=CVCC1112_608 PE=4 SV=1	A0A175J227_PAENI	26 kDa	Paenarthrobacter nicotinovorans and Paenarthrobacter aureus TC1	4	8	10	2	5
258	ATP synthase subunit beta OS=Paenarthrobacter nicotinovorans GN=atpD PE=3 SV=1	A0A175JCP0_PAENI	54 kDa	Paenarthrobacter nicotinovorans	4	3	2	4	7
259	Acetylglutamate kinase OS=Paenarthrobacter nicotinovorans GN=CVCC1112_3176 PE=3 SV=1	A0A175J8I9_PAENI	33 kDa	Paenarthrobacter nicotinovorans and Paenarthrobacter aureus TC1	5	4	2	1	4
260	Homoserine dehydrogenase OS=Paenarthrobacter nicotinovorans GN=CVCC1112_776 PE=3 SV=1	A0A175J1U4_PAENI	45 kDa	Paenarthrobacter nicotinovorans and Paenarthrobacter aureus TC1	1	10	15	3	2
261	Signal peptide protein OS=Paenarthrobacter nicotinovorans GN=CVCC1112_1831 PE=4 SV=1	A0A175J507_PAENI	18 kDa	Paenarthrobacter nicotinovorans and Paenarthrobacter aureus TC1	2	3		3	3
262	1-deoxy-D-xylulose-5-phosphate synthase OS=Paenarthrobacter nicotinovorans GN=dxs PE=3 SV=1	A0A175J7H8_PAENI	71 kDa	Paenarthrobacter nicotinovorans and Paenarthrobacter aureus TC1	2	1
263	Glucose-6-phosphate isomerase OS=Paenarthrobacter nicotinovorans GN=CVCC1112_1391 PE=3 SV=1	A0A175J3P4_PAENI	56 kDa	Paenarthrobacter nicotinovorans and Paenarthrobacter aureus TC1	1	7	3		8
264	Aspartate-semialdehyde dehydrogenase OS=Paenarthrobacter nicotinovorans GN=CVCC1112_360 PE=3 SV=1	A0A175J0Q4_PAENI	39 kDa	Paenarthrobacter nicotinovorans and Paenarthrobacter aureus TC1	1	4	2	1	8
265	Acetyl-CoA acetyltransferase OS=Paenarthrobacter nicotinovorans GN=CVCC1112_1444 PE=3 SV=1	A0A175J3Q7_PAENI	47 kDa	Paenarthrobacter nicotinovorans and Paenarthrobacter aureus TC1		1		2	4
266	Lipoyl synthase OS=Paenarthrobacter nicotinovorans GN=lipA PE=3 SV=1	A0A175J7R6_PAENI	38 kDa	Paenarthrobacter nicotinovorans	4	13	1		5
267	Mannose-1-phosphate guanylyltransferase OS=Paenarthrobacter nicotinovorans GN=CVCC1112_1158 PE=4 SV=1	A0A175J3K7_PAENI	38 kDa	Paenarthrobacter nicotinovorans and Paenarthrobacter aureus TC1		1		2	3
268	Adenylate kinase OS=Paenarthrobacter nicotinovorans GN=adk PE=3 SV=1	A0A175J0V7_PAENI	21 kDa	Paenarthrobacter nicotinovorans and Paenarthrobacter aureus TC1		12	8		9
269	Lactate dehydrogenase OS=Paenarthrobacter nicotinovorans GN=CVCC1112_69 PE=3 SV=1	A0A175IZW6_PAENI	49 kDa	Paenarthrobacter nicotinovorans			1
270	2-oxoisovalerate dehydrogenase subunit beta OS=Paenarthrobacter nicotinovorans GN=CVCC1112_210 PE=4 SV=1	A0A175J094_PAENI	38 kDa	Paenarthrobacter nicotinovorans and Paenarthrobacter aureus TC1	3	10		2	6
271	Adenylosuccinate lyase OS=Paenarthrobacter nicotinovorans GN=CVCC1112_3775 PE=3 SV=1	A0A175JA73_PAENI	50 kDa	Paenarthrobacter nicotinovorans and Paenarthrobacter aureus TC1		6	9
272	Cytochrome C oxidase subunit II OS=Paenarthrobacter nicotinovorans GN=CVCC1112_1525 PE=4 SV=1	A0A175J3Z1_PAENI	33 kDa	Paenarthrobacter nicotinovorans and Paenarthrobacter aureus TC1	1	2	7	1
273	Serine hydroxymethyltransferase OS=Paenarthrobacter nicotinovorans GN=glyA PE=3 SV=1	A0A175J3N2_PAENI	46 kDa	Paenarthrobacter nicotinovorans and Paenarthrobacter aureus TC1	8	7	6	7	4
274	AAA ATPase forming ring-shaped complexes OS=Paenarthrobacter nicotinovorans GN=arc PE=3 SV=1	A0A175J4G5_PAENI	66 kDa	Paenarthrobacter nicotinovorans and Paenarthrobacter aureus TC1		1
275	Glycosyl transferase OS=Paenarthrobacter nicotinovorans GN=CVCC1112_701 PE=4 SV=1	A0A175J1P4_PAENI	27 kDa	Paenarthrobacter nicotinovorans				1	2
276	Phosphoribosylformylglycinamidine cyclo-ligase OS=Paenarthrobacter nicotinovorans GN=purM PE=3 SV=1	A0A175J627_PAENI	39 kDa	Paenarthrobacter nicotinovorans	2	13	2		13
277	Uncharacterized protein OS=Paenarthrobacter nicotinovorans GN=CVCC1112_1494 PE=4 SV=1	A0A175J441_PAENI	35 kDa	Paenarthrobacter nicotinovorans and Paenarthrobacter aureus TC1	4	7	5	3	10
278	50S ribosomal protein L28 OS=Paenarthrobacter nicotinovorans GN=CVCC1112_4447 PE=4 SV=1	A0A175JCX0_PAENI	8 kDa	Paenarthrobacter nicotinovorans and Paenarthrobacter aureus TC1	2	9	8	4	7
279	Aldehyde dehydrogenase (NAD) family protein OS=Paenarthrobacter aurescens (strain TC1) GN=AAur_3064 PE=3 SV=1	A1R953_PAEAT	55 kDa	Paenarthrobacter nicotinovorans and Paenarthrobacter aureus TC1		5	7		7
280	DSBA oxidoreductase OS=Paenarthrobacter nicotinovorans GN=CVCC1112_3963 PE=4 SV=1	A0A175JB99_PAENI	31 kDa	Paenarthrobacter nicotinovorans	3	11	4	1	10
281	Cell division protein SepF OS=Paenarthrobacter nicotinovorans GN=sepF PE=3 SV=1	A0A175J8Y3_PAENI	19 kDa	Paenarthrobacter nicotinovorans and Paenarthrobacter aureus TC1		5			3
282	30S ribosomal protein S6 OS=Paenarthrobacter aurescens (strain TC1) GN=rpsF PE=3 SV=1	RS6_PAEAT	12 kDa	Paenarthrobacter aureus TC1	1	15	6	1	11
283	Protein RecA (Fragment) OS=Paenarthrobacter nicotinovorans GN=recA PE=3 SV=1	Q9REK5_PAENI	24 kDa	Paenarthrobacter nicotinovorans and Paenarthrobacter aureus TC1	2	2	2	2	1
284	Protein RecA OS=Paenarthrobacter nicotinovorans GN=recA PE=3 SV=1	A0A175J932_PAENI	37 kDa	Paenarthrobacter nicotinovorans and Paenarthrobacter aureus TC1	2	2	2	2	1
285	ATP-dependent Clp protease proteolytic subunit OS=Paenarthrobacter nicotinovorans GN=clpP PE=3 SV=1	A0A175J545_PAENI	22 kDa	Paenarthrobacter nicotinovorans and Paenarthrobacter aureus TC1	2	4	5	3	8
286	Uncharacterized protein OS=Paenarthrobacter nicotinovorans GN=CVCC1112_1601 PE=4 SV=1	A0A175J4B1_PAENI	8 kDa	Paenarthrobacter nicotinovorans and Paenarthrobacter aureus TC1	2	4		2	4
287	Uncharacterized protein OS=Paenarthrobacter nicotinovorans GN=CVCC1112_942 PE=4 SV=1	A0A175J2F4_PAENI	34 kDa	Paenarthrobacter nicotinovorans and Paenarthrobacter aureus TC1		11			14
288	Cell division protein FtsE OS=Paenarthrobacter nicotinovorans GN=CVCC1112_732 PE=4 SV=1	A0A175J1U9_PAENI	29 kDa	Paenarthrobacter nicotinovorans and Paenarthrobacter aureus TC1		4		1	2
289	Phosphoglycerate kinase OS=Paenarthrobacter nicotinovorans GN=pgk PE=3 SV=1	A0A175J3K0_PAENI	43 kDa	Paenarthrobacter nicotinovorans and Paenarthrobacter aureus TC1		9	2		8
290	1-(5-phosphoribosyl)-5-[(5-phosphoribosylamino)methylideneamino] imidazole-4-carboxamide isomerase OS=Paenarthrobacter nicotinovorans GN=hisA PE=3 SV=1	A0A175J8M8_PAENI	26 kDa	Paenarthrobacter nicotinovorans and Paenarthrobacter aureus TC1		13	10		7
291	Peptidyl-prolyl cis-trans isomerase OS=Paenarthrobacter nicotinovorans GN=CVCC1112_1484 PE=3 SV=1	A0A175J3U8_PAENI	14 kDa	Paenarthrobacter nicotinovorans		5	10	5	7
292	Dihydroorotase OS=Paenarthrobacter nicotinovorans GN=pyrC PE=3 SV=1	A0A175J4S7_PAENI	47 kDa	Paenarthrobacter nicotinovorans and Paenarthrobacter aureus TC1	1	3	3	2	6
293	Phospho-2-dehydro-3-deoxyheptonate aldolase OS=Paenarthrobacter nicotinovorans GN=CVCC1112_3340 PE=3 SV=1	A0A175J988_PAENI	51 kDa	Paenarthrobacter nicotinovorans and Paenarthrobacter aureus TC1	3	3	6	4	4
294	Threonine aldolase OS=Paenarthrobacter nicotinovorans GN=CVCC1112_2825 PE=4 SV=1	A0A175J7I9_PAENI	40 kDa	Paenarthrobacter nicotinovorans and Paenarthrobacter aureus TC1	3	8		1	6
295	UDP-galactopyranose mutase OS=Paenarthrobacter nicotinovorans GN=CVCC1112_695 PE=4 SV=1	A0A175J1M1_PAENI	46 kDa	Paenarthrobacter nicotinovorans and Paenarthrobacter aureus TC1		8	4		3
296	Tryptophan--tRNA ligase OS=Paenarthrobacter nicotinovorans GN=trpS PE=3 SV=1	A0A175J337_PAENI	40 kDa	Paenarthrobacter nicotinovorans and Paenarthrobacter aureus TC1	1	14	1		11
297	Proteinase inhibitor I25 cystatin OS=Paenarthrobacter nicotinovorans GN=CVCC1112_1056 PE=4 SV=1	A0A175J2L9_PAENI	17 kDa	Paenarthrobacter nicotinovorans and Paenarthrobacter aureus TC1	1	7	8	1	8
298	Putative succinate-semialdehyde dehydrogenase OS=Paenarthrobacter aurescens (strain TC1) GN=AAur_0653 PE=3 SV=1	A1R2J6_PAEAT	53 kDa	Paenarthrobacter aureus TC1			4		3
299	Uncharacterized protein OS=Paenarthrobacter nicotinovorans GN=CVCC1112_3872 PE=4 SV=1	A0A175JAS3_PAENI	12 kDa	Paenarthrobacter nicotinovorans and Paenarthrobacter aureus TC1	2	3			8
300	ABC transporter substrate-binding protein OS=Paenarthrobacter nicotinovorans GN=CVCC1112_4222 PE=4 SV=1	A0A175JBP9_PAENI	46 kDa	Paenarthrobacter nicotinovorans	4	8	1	1	6
301	Branched-chain amino acid ABC transporter ATP-binding protein OS=Paenarthrobacter nicotinovorans GN=CVCC1112_1132 PE=4 SV=1	A0A175J2Z0_PAENI	36 kDa	Paenarthrobacter nicotinovorans and Paenarthrobacter aureus TC1		2
302	Carbonic anhydrase OS=Paenarthrobacter nicotinovorans GN=CVCC1112_1106 PE=3 SV=1	A0A175J2R6_PAENI	22 kDa	Paenarthrobacter nicotinovorans and Paenarthrobacter aureus TC1			6	1
303	ABC transporter substrate-binding protein OS=Paenarthrobacter nicotinovorans GN=CVCC1112_4433 PE=4 SV=1	A0A175JCL1_PAENI	38 kDa	Paenarthrobacter nicotinovorans and Paenarthrobacter aureus TC1		15			6
304	Polyphosphate glucokinase OS=Paenarthrobacter nicotinovorans GN=CVCC1112_3304 PE=4 SV=1	A0A175J8X6_PAENI	29 kDa	Paenarthrobacter nicotinovorans	2	5	3	3	6
305	Putative DNA-binding stress response protein, Dps family OS=Paenarthrobacter aurescens (strain TC1) GN=AAur_0289 PE=3 SV=1	A1R1J7_PAEAT	22 kDa	Paenarthrobacter aureus TC1	3	2	1	2	9
306	Enoyl-CoA hydratase/isomerase family protein OS=Paenarthrobacter aurescens (strain TC1) GN=AAur_3475 PE=1 SV=1	A1RAA6_PAEAT	29 kDa	Paenarthrobacter aureus TC1			2
307	O-acetylhomoserine aminocarboxypropyltransferase OS=Paenarthrobacter nicotinovorans GN=CVCC1112_952 PE=3 SV=1	A0A175J2F6_PAENI	46 kDa	Paenarthrobacter nicotinovorans and Paenarthrobacter aureus TC1	4	2	15	4	1
308	Uncharacterized protein OS=Paenarthrobacter nicotinovorans GN=CVCC1112_3753 PE=4 SV=1	A0A175JAM9_PAENI	54 kDa	Paenarthrobacter nicotinovorans and Paenarthrobacter aureus TC1		3			1
309	Sulfurtransferase OS=Paenarthrobacter nicotinovorans GN=CVCC1112_2833 PE=4 SV=1	A0A175J7Z2_PAENI	34 kDa	Paenarthrobacter nicotinovorans and Paenarthrobacter aureus TC1	1		10		1
310	Phosphoadenylyl-sulfate reductase (thioredoxin) OS=Paenarthrobacter nicotinovorans GN=CVCC1112_249 PE=3 SV=1	A0A175J0E8_PAENI	27 kDa	Paenarthrobacter nicotinovorans and Paenarthrobacter aureus TC1			3
311	4-aminobutyrate aminotransferase OS=Paenarthrobacter nicotinovorans GN=CVCC1112_274 PE=3 SV=1	A0A175J0K1_PAENI	47 kDa	Paenarthrobacter nicotinovorans	1		6	1
312	ATP-dependent Clp protease proteolytic subunit OS=Paenarthrobacter nicotinovorans GN=clpP PE=3 SV=1	A0A175J4F3_PAENI	24 kDa	Paenarthrobacter nicotinovorans	6	7	1	6	9
313	6-hydroxypseudooxynicotine dehydrogenase complex subunit gamma OS=Paenarthrobacter nicotinovorans GN=kdhC PE=1 SV=1	KDHC_PAENI	86 kDa	Paenarthrobacter nicotinovorans			1
314	Phosphomannomutase OS=Paenarthrobacter nicotinovorans GN=CVCC1112_1027 PE=3 SV=1	A0A175J2I7_PAENI	60 kDa	Paenarthrobacter nicotinovorans		1
315	Hydrolase OS=Paenarthrobacter nicotinovorans GN=CVCC1112_3401 PE=4 SV=1	A0A175J9I3_PAENI	40 kDa	Paenarthrobacter nicotinovorans and Paenarthrobacter aureus TC1	1	3	2		5
316	Threonine synthase OS=Paenarthrobacter nicotinovorans GN=CVCC1112_777 PE=3 SV=1	A0A175J1U0_PAENI	36 kDa	Paenarthrobacter nicotinovorans and Paenarthrobacter aureus TC1	2	9	6		5
317	Phosphoserine aminotransferase OS=Paenarthrobacter nicotinovorans GN=CVCC1112_3627 PE=4 SV=1	A0A175JAK3_PAENI	40 kDa	Paenarthrobacter nicotinovorans	1	4	2	2	4
318	Putative CarD-like transcriptional regulator OS=Paenarthrobacter aurescens (strain TC1) GN=AAur_0897 PE=4 SV=1	A1R379_PAEAT	18 kDa	Paenarthrobacter nicotinovorans and Paenarthrobacter aureus TC1	1	1			6
319	Phosphoserine phosphatase OS=Paenarthrobacter nicotinovorans GN=CVCC1112_1426 PE=4 SV=1	A0A175J3P0_PAENI	31 kDa	Paenarthrobacter nicotinovorans and Paenarthrobacter aureus TC1		1	5		2
320	Uncharacterized protein OS=Paenarthrobacter nicotinovorans GN=CVCC1112_1447 PE=4 SV=1	A0A175J4D7_PAENI	47 kDa	Paenarthrobacter nicotinovorans and Paenarthrobacter aureus TC1					3
321	Hydrolase OS=Paenarthrobacter nicotinovorans GN=CVCC1112_627 PE=4 SV=1	A0A175J1E8_PAENI	51 kDa	Paenarthrobacter nicotinovorans and Paenarthrobacter aureus TC1		5			1
322	Alkaline phosphatase OS=Paenarthrobacter nicotinovorans GN=CVCC1112_3639 PE=4 SV=1	A0A175JAD3_PAENI	26 kDa	Paenarthrobacter nicotinovorans and Paenarthrobacter aureus TC1		11			10
323	N-isopropylammelide isopropylaminohydrolase OS=Paenarthrobacter aurescens (strain TC1) GN=atzC PE=4 SV=1	A1RCX2_PAEAT	45 kDa	Paenarthrobacter aureus TC1					2
324	Betaine-aldehyde dehydrogenase OS=Paenarthrobacter nicotinovorans GN=CVCC1112_3755 PE=3 SV=1	A0A175JA57_PAENI	54 kDa	Paenarthrobacter nicotinovorans and Paenarthrobacter aureus TC1		3
325	Ribosome hibernation promoting factor OS=Paenarthrobacter nicotinovorans GN=hpf PE=3 SV=1	A0A175J299_PAENI	27 kDa	Paenarthrobacter nicotinovorans and Paenarthrobacter aureus TC1	1	8		1	5
326	Superoxide dismutase OS=Paenarthrobacter nicotinovorans GN=CVCC1112_1382 PE=3 SV=1	A0A175J3J8_PAENI	23 kDa	Paenarthrobacter nicotinovorans	3	3	14	3	5
327	LacI family transcription regulator OS=Paenarthrobacter nicotinovorans GN=CVCC1112_2067 PE=4 SV=1	A0A175J657_PAENI	36 kDa	Paenarthrobacter nicotinovorans and Paenarthrobacter aureus TC1	2	2		1	1
328	Lysine--tRNA ligase OS=Paenarthrobacter nicotinovorans GN=lysS PE=3 SV=1	A0A175JAH1_PAENI	57 kDa	Paenarthrobacter nicotinovorans and Paenarthrobacter aureus TC1			2	1	3
329	Chemotaxis protein CheY OS=Paenarthrobacter nicotinovorans GN=CVCC1112_1304 PE=4 SV=1	A0A175J3C2_PAENI	27 kDa	Paenarthrobacter nicotinovorans and Paenarthrobacter aureus TC1					2
330	Glutamate-1-semialdehyde 2,1-aminomutase OS=Paenarthrobacter nicotinovorans GN=hemL PE=3 SV=1	A0A175J1I5_PAENI	44 kDa	Paenarthrobacter nicotinovorans and Paenarthrobacter aureus TC1		1
331	Putative sugar phosphatase/hydrolase of the HAD superfamily OS=Paenarthrobacter aurescens (strain TC1) GN=AAur_0551 PE=4 SV=1	A1R297_PAEAT	31 kDa	Paenarthrobacter nicotinovorans and Paenarthrobacter aureus TC1	6	1	3	5	12
332	Adenylosuccinate synthetase OS=Paenarthrobacter aurescens (strain TC1) GN=purA PE=3 SV=1	PURA_PAEAT	47 kDa	Paenarthrobacter nicotinovorans and Paenarthrobacter aureus TC1	2	4	2	2	8
333	UPF0109 protein AAur_2451 OS=Paenarthrobacter aurescens (strain TC1) GN=AAur_2451 PE=3 SV=1	A1R7G5_PAEAT	9 kDa	Paenarthrobacter aureus TC1	3	8	1	3	7
334	ABC transporter OS=Paenarthrobacter nicotinovorans GN=CVCC1112_883 PE=4 SV=1	A0A175J269_PAENI	27 kDa	Paenarthrobacter nicotinovorans and Paenarthrobacter aureus TC1	2	4	2	1	8
335	NH(3)-dependent NAD(+) synthetase OS=Paenarthrobacter nicotinovorans GN=nadE PE=3 SV=1	A0A175JB14_PAENI	30 kDa	Paenarthrobacter nicotinovorans and Paenarthrobacter aureus TC1	4	3	7	1	11
336	Uncharacterized protein OS=Paenarthrobacter aurescens (strain TC1) GN=AAur_pTC20017 PE=4 SV=1	A1RD71_PAEAT	7 kDa	Paenarthrobacter aureus TC1			1
337	Ribosomal silencing factor RsfS OS=Paenarthrobacter nicotinovorans GN=rsfS PE=3 SV=1	A0A175J4E8_PAENI	15 kDa	Paenarthrobacter nicotinovorans and Paenarthrobacter aureus TC1		13	4	2	2
338	2-isopropylmalate synthase OS=Paenarthrobacter nicotinovorans GN=leuA PE=3 SV=1	A0A175J3Z6_PAENI	63 kDa	Paenarthrobacter nicotinovorans and Paenarthrobacter aureus TC1	2	4			7
339	Ribosome-recycling factor OS=Paenarthrobacter nicotinovorans GN=frr PE=3 SV=1	A0A175J2B7_PAENI	21 kDa	Paenarthrobacter nicotinovorans and Paenarthrobacter aureus TC1	2		1
340	AMP-dependent synthetase OS=Paenarthrobacter nicotinovorans GN=CVCC1112_2031 PE=4 SV=1	A0A175J5L0_PAENI	60 kDa	Paenarthrobacter nicotinovorans and Paenarthrobacter aureus TC1		3			1
341	Phenylacetate-coenzyme A ligase OS=Paenarthrobacter nicotinovorans GN=CVCC1112_129 PE=3 SV=1	A0A175J028_PAENI	49 kDa	Paenarthrobacter nicotinovorans and Paenarthrobacter aureus TC1		7			5
342	50S ribosomal protein L27 OS=Paenarthrobacter aurescens (strain TC1) GN=rpmA PE=3 SV=1	RL27_PAEAT	9 kDa	Paenarthrobacter nicotinovorans and Paenarthrobacter aureus TC1		8	7		7
343	50S ribosomal protein L16 OS=Paenarthrobacter aurescens (strain TC1) GN=rplP PE=3 SV=1	RL16_PAEAT	15 kDa	Paenarthrobacter nicotinovorans and Paenarthrobacter aureus TC1		9	6		13
344	1-acyl-sn-glycerol-3-phosphate acyltransferase OS=Paenarthrobacter nicotinovorans GN=CVCC1112_1376 PE=4 SV=1	A0A175J3I8_PAENI	20 kDa	Paenarthrobacter nicotinovorans and Paenarthrobacter aureus TC1			1	1	1
345	TetR family transcriptional regulator OS=Paenarthrobacter nicotinovorans GN=CVCC1112_601 PE=4 SV=1	A0A175J1E0_PAENI	24 kDa	Paenarthrobacter nicotinovorans and Paenarthrobacter aureus TC1		1			1
346	Long-chain fatty acid--CoA ligase OS=Paenarthrobacter nicotinovorans GN=CVCC1112_3346 PE=4 SV=1	A0A175J911_PAENI	64 kDa	Paenarthrobacter nicotinovorans		11		1
347	50S ribosomal protein L14 OS=Paenarthrobacter aurescens (strain TC1) GN=rplN PE=3 SV=1	RL14_PAEAT	13 kDa	Paenarthrobacter nicotinovorans and Paenarthrobacter aureus TC1	1	4	6	3	2
348	Uncharacterized protein OS=Paenarthrobacter aurescens (strain TC1) GN=AAur_0014 PE=4 SV=1	A1R0T3_PAEAT	34 kDa	Paenarthrobacter aureus TC1	8	19	4	10	15
349	Branched-chain-amino-acid aminotransferase OS=Paenarthrobacter nicotinovorans GN=CVCC1112_890 PE=3 SV=1	A0A175J289_PAENI	40 kDa	Paenarthrobacter nicotinovorans and Paenarthrobacter aureus TC1	2	5			4
350	3-dehydroquinate synthase OS=Paenarthrobacter nicotinovorans GN=aroB PE=3 SV=1	A0A175J458_PAENI	39 kDa	Paenarthrobacter nicotinovorans and Paenarthrobacter aureus TC1		2	2		1
351	3-oxoacyl-[acyl-carrier-protein] synthase 3 OS=Paenarthrobacter nicotinovorans GN=fabH PE=3 SV=1	A0A175JA56_PAENI	37 kDa	Paenarthrobacter nicotinovorans and Paenarthrobacter aureus TC1		4	2
352	Citrate synthase OS=Paenarthrobacter nicotinovorans GN=CVCC1112_3372 PE=3 SV=1	A0A175J9C8_PAENI	42 kDa	Paenarthrobacter nicotinovorans and Paenarthrobacter aureus TC1	1	3
353	O-succinylhomoserine sulfhydrylase OS=Paenarthrobacter nicotinovorans GN=metZ PE=3 SV=1	A0A175J5M5_PAENI	43 kDa	Paenarthrobacter nicotinovorans and Paenarthrobacter aureus TC1	1	1	3	1
354	tRNA-dihydrouridine synthase OS=Paenarthrobacter nicotinovorans GN=CVCC1112_928 PE=3 SV=1	A0A175J2Y5_PAENI	40 kDa	Paenarthrobacter nicotinovorans and Paenarthrobacter aureus TC1	2	1
355	Cysteine desulfarase OS=Paenarthrobacter nicotinovorans GN=CVCC1112_646 PE=3 SV=1	A0A175J1H2_PAENI	43 kDa	Paenarthrobacter nicotinovorans		1			1
356	LacI family transcription regulator OS=Paenarthrobacter nicotinovorans GN=CVCC1112_71 PE=4 SV=1	A0A175IZV4_PAENI	36 kDa	Paenarthrobacter nicotinovorans and Paenarthrobacter aureus TC1					1
357	Chromosome partitioning protein ParA OS=Paenarthrobacter nicotinovorans GN=CVCC1112_3365 PE=4 SV=1	A0A175J927_PAENI	33 kDa	Paenarthrobacter nicotinovorans	2	5	3	1	9
358	Uncharacterized protein OS=Paenarthrobacter aurescens (strain TC1) GN=AAur_2133 PE=4 SV=1	A1R6L5_PAEAT	39 kDa	Paenarthrobacter aureus TC1			1		2
359	Peptide chain release factor 1 OS=Paenarthrobacter aurescens (strain TC1) GN=prfA PE=3 SV=1	A1R7W5_PAEAT	40 kDa	Paenarthrobacter nicotinovorans and Paenarthrobacter aureus TC1		2	1		2
360	Bifunctional protein PyrR OS=Paenarthrobacter nicotinovorans GN=pyrR PE=3 SV=1	A0A175J4B0_PAENI	21 kDa	Paenarthrobacter nicotinovorans and Paenarthrobacter aureus TC1	2		1	2	2
361	Uncharacterized protein OS=Paenarthrobacter nicotinovorans GN=CVCC1112_920 PE=4 SV=1	A0A175J2C6_PAENI	28 kDa	Paenarthrobacter nicotinovorans and Paenarthrobacter aureus TC1	1			2	1
362	Uncharacterized protein OS=Paenarthrobacter nicotinovorans GN=CVCC1112_2808 PE=4 SV=1	A0A175J7X6_PAENI	27 kDa	Paenarthrobacter nicotinovorans and Paenarthrobacter aureus TC1		10	1		4
363	Gamma-aminobutyraldehyde dehydrogenase OS=Paenarthrobacter nicotinovorans GN=CVCC1112_273 PE=3 SV=1	A0A175J0H4_PAENI	51 kDa	Paenarthrobacter nicotinovorans and Paenarthrobacter aureus TC1			7
364	Phenylacetate-CoA oxygenase subunit PaaI OS=Paenarthrobacter nicotinovorans GN=CVCC1112_151 PE=4 SV=1	A0A175J036_PAENI	35 kDa	Paenarthrobacter nicotinovorans and Paenarthrobacter aureus TC1	1	7			10
365	Peptide ABC transporter ATP-binding protein OS=Paenarthrobacter nicotinovorans GN=CVCC1112_616 PE=4 SV=1	A0A175J1E3_PAENI	27 kDa	Paenarthrobacter nicotinovorans	2	1		1	3
366	Diaminopimelate decarboxylase OS=Paenarthrobacter nicotinovorans GN=lysA PE=3 SV=1	A0A175J1U1_PAENI	52 kDa	Paenarthrobacter nicotinovorans and Paenarthrobacter aureus TC1		2	1		1
367	Ferrochelatase OS=Paenarthrobacter nicotinovorans GN=hemH PE=3 SV=1	A0A175J1G5_PAENI	43 kDa	Paenarthrobacter nicotinovorans and Paenarthrobacter aureus TC1		6	1		2
368	Aldo/keto reductase OS=Paenarthrobacter nicotinovorans GN=CVCC1112_2820 PE=4 SV=1	A0A175J7S0_PAENI	36 kDa	Paenarthrobacter nicotinovorans and Paenarthrobacter aureus TC1		1			2
369	RNA polymerase-binding protein RbpA OS=Paenarthrobacter aurescens (strain TC1) GN=rbpA PE=3 SV=1	A1R6R9_PAEAT	13 kDa	Paenarthrobacter aureus TC1	4	3		2	12
370	Electron transfer flavoprotein subunit beta OS=Paenarthrobacter nicotinovorans GN=CVCC1112_635 PE=4 SV=1	A0A175J1G4_PAENI	28 kDa	Paenarthrobacter nicotinovorans	2	5	3	2	4
371	Conserved domain protein OS=Paenarthrobacter aurescens (strain TC1) GN=AAur_1164 PE=4 SV=1	A1R3Y8_PAEAT	104 kDa	Paenarthrobacter aureus TC1			1
372	Serine dehydratase OS=Paenarthrobacter nicotinovorans GN=CVCC1112_3656 PE=4 SV=1	A0A175J9X8_PAENI	36 kDa	Paenarthrobacter nicotinovorans and Paenarthrobacter aureus TC1		1
373	Uridylate kinase OS=Paenarthrobacter nicotinovorans GN=pyrH PE=3 SV=1	A0A175J2C5_PAENI	26 kDa	Paenarthrobacter nicotinovorans and Paenarthrobacter aureus TC1	1	1	1
374	12-oxophytodienoate reductase OS=Paenarthrobacter nicotinovorans GN=CVCC1112_1291 PE=4 SV=1	A0A175J3E4_PAENI	38 kDa	Paenarthrobacter nicotinovorans and Paenarthrobacter aureus TC1			1		3
375	Glycerol kinase OS=Paenarthrobacter nicotinovorans GN=glpK PE=3 SV=1	A0A175J484_PAENI	55 kDa	Paenarthrobacter nicotinovorans and Paenarthrobacter aureus TC1		9	4		4
376	Ribonucleoside-diphosphate reductase subunit beta OS=Paenarthrobacter aurescens (strain TC1) GN=AAur_2338 PE=3 SV=1	A1R763_PAEAT	37 kDa	Paenarthrobacter nicotinovorans and Paenarthrobacter aureus TC1		14	6		3
377	Glutamate dehydrogenase OS=Paenarthrobacter nicotinovorans GN=CVCC1112_68 PE=3 SV=1	A0A175J0I7_PAENI	48 kDa	Paenarthrobacter nicotinovorans and Paenarthrobacter aureus TC1	1	2	1	2	1
378	Phosphomethylpyrimidine kinase OS=Paenarthrobacter nicotinovorans GN=CVCC1112_2290 PE=4 SV=1	A0A175J695_PAENI	28 kDa	Paenarthrobacter nicotinovorans and Paenarthrobacter aureus TC1	2	1	1	2	8
379	Glycine dehydrogenase (decarboxylating) OS=Paenarthrobacter nicotinovorans GN=gcvP PE=3 SV=1	A0A175JCL9_PAENI	101 kDa	Paenarthrobacter nicotinovorans and Paenarthrobacter aureus TC1		4			1
380	Phosphoglucosamine mutase OS=Paenarthrobacter nicotinovorans GN=glmM PE=3 SV=1	A0A175J0Y3_PAENI	45 kDa	Paenarthrobacter nicotinovorans and Paenarthrobacter aureus TC1		3			3
381	Demethylmenaquinone methyltransferase OS=Paenarthrobacter nicotinovorans GN=menG PE=3 SV=1	A0A175J0C8_PAENI	28 kDa	Paenarthrobacter nicotinovorans		6	2		5
382	Ribonucleoside-diphosphate reductase OS=Paenarthrobacter aurescens (strain TC1) GN=AAur_2339 PE=3 SV=1	A1R764_PAEAT	83 kDa	Paenarthrobacter aureus TC1			1
383	Thioredoxin reductase OS=Paenarthrobacter nicotinovorans GN=CVCC1112_1873 PE=3 SV=1	A0A175J579_PAENI	34 kDa	Paenarthrobacter nicotinovorans and Paenarthrobacter aureus TC1	1	1	1	1	2
384	Uncharacterized protein OS=Paenarthrobacter aurescens (strain TC1) GN=AAur_1118 PE=4 SV=1	A1R3U4_PAEAT	31 kDa	Paenarthrobacter aureus TC1		1	3	1	3
385	IclR family transcriptional regulator OS=Paenarthrobacter nicotinovorans GN=CVCC1112_1759 PE=4 SV=1	A0A175J4T3_PAENI	28 kDa	Paenarthrobacter nicotinovorans and Paenarthrobacter aureus TC1	2	2	1		2
386	Aldo/keto reductase OS=Paenarthrobacter nicotinovorans GN=CVCC1112_2249 PE=4 SV=1	A0A175J692_PAENI	36 kDa	Paenarthrobacter nicotinovorans and Paenarthrobacter aureus TC1	1	5	2
387	Hypoxanthine phosphoribosyltransferase OS=Paenarthrobacter nicotinovorans GN=CVCC1112_3399 PE=4 SV=1	A0A175J9P4_PAENI	20 kDa	Paenarthrobacter nicotinovorans and Paenarthrobacter aureus TC1		6			1
388	Pyruvate dehydrogenase E1 subunit alpha OS=Paenarthrobacter nicotinovorans GN=CVCC1112_209 PE=4 SV=1	A0A175J0B0_PAENI	43 kDa	Paenarthrobacter nicotinovorans		12			3
389	Acetolactate synthase OS=Paenarthrobacter aurescens (strain TC1) GN=ilvB PE=3 SV=1	A1R7M1_PAEAT	67 kDa	Paenarthrobacter nicotinovorans and Paenarthrobacter aureus TC1		2	6
390	ATPase AAA OS=Paenarthrobacter nicotinovorans GN=CVCC1112_999 PE=4 SV=1	A0A175J2M4_PAENI	35 kDa	Paenarthrobacter nicotinovorans and Paenarthrobacter aureus TC1		3			5
391	Aspartate carbamoyltransferase OS=Paenarthrobacter nicotinovorans GN=pyrB PE=3 SV=1	A0A175J4C6_PAENI	37 kDa	Paenarthrobacter nicotinovorans and Paenarthrobacter aureus TC1			1
392	Ubiquinol-cytochrome C reductase OS=Paenarthrobacter nicotinovorans GN=CVCC1112_1517 PE=4 SV=1	A0A175J454_PAENI	35 kDa	Paenarthrobacter nicotinovorans and Paenarthrobacter aureus TC1				2
393	Dihydropteroate synthase OS=Paenarthrobacter nicotinovorans GN=CVCC1112_3395 PE=3 SV=1	A0A175J958_PAENI	32 kDa	Paenarthrobacter nicotinovorans and Paenarthrobacter aureus TC1	2	2	1		3
394	Signal recognition particle receptor FtsY OS=Paenarthrobacter nicotinovorans GN=ftsY PE=3 SV=1	A0A175JA06_PAENI	42 kDa	Paenarthrobacter nicotinovorans and Paenarthrobacter aureus TC1		1
395	UPF0234 protein AAur_3054 OS=Paenarthrobacter aurescens (strain TC1) GN=AAur_3054 PE=3 SV=1	A1R943_PAEAT	18 kDa	Paenarthrobacter aureus TC1	2	4	1	3	6
396	50S ribosomal protein L33 OS=Paenarthrobacter aurescens (strain TC1) GN=rpmG PE=3 SV=1	RL33_PAEAT	7 kDa	Paenarthrobacter nicotinovorans and Paenarthrobacter aureus TC1	8	2	4	2	4
397	Glutamate racemase OS=Paenarthrobacter nicotinovorans GN=murI PE=3 SV=1	A0A175J1Y6_PAENI	35 kDa	Paenarthrobacter nicotinovorans and Paenarthrobacter aureus TC1		2		1	2
398	DNA polymerase III subunit delta OS=Paenarthrobacter nicotinovorans GN=CVCC1112_2429 PE=4 SV=1	A0A175J6S4_PAENI	42 kDa	Paenarthrobacter nicotinovorans				1
399	Arginine biosynthesis bifunctional protein ArgJ OS=Paenarthrobacter nicotinovorans GN=argJ PE=3 SV=1	A0A175J9A1_PAENI	40 kDa	Paenarthrobacter nicotinovorans and Paenarthrobacter aureus TC1	1
400	3-oxoacyl-ACP synthase OS=Paenarthrobacter nicotinovorans GN=CVCC1112_3662 PE=3 SV=1	A0A175JA77_PAENI	41 kDa	Paenarthrobacter nicotinovorans and Paenarthrobacter aureus TC1		2	1		1
401	Phosphoribosylaminoimidazole-succinocarboxamide synthase OS=Paenarthrobacter nicotinovorans GN=purC PE=3 SV=1	A0A175IZP0_PAENI	34 kDa	Paenarthrobacter nicotinovorans and Paenarthrobacter aureus TC1		4			7
402	Uncharacterized protein OS=Paenarthrobacter nicotinovorans GN=CVCC1112_2827 PE=4 SV=1	A0A175J8B0_PAENI	51 kDa	Paenarthrobacter nicotinovorans and Paenarthrobacter aureus TC1		14			1
403	Sulfite reductase OS=Paenarthrobacter nicotinovorans GN=CVCC1112_248 PE=3 SV=1	A0A175J113_PAENI	63 kDa	Paenarthrobacter nicotinovorans	4		2	1
404	30S ribosomal protein S14 OS=Paenarthrobacter aurescens (strain TC1) GN=rpsN PE=3 SV=1	RS14_PAEAT	12 kDa	Paenarthrobacter nicotinovorans and Paenarthrobacter aureus TC1		2	1	2	6
405	ABC transporter substrate-binding protein OS=Paenarthrobacter nicotinovorans GN=CVCC1112_1874 PE=4 SV=1	A0A175J4X8_PAENI	56 kDa	Paenarthrobacter nicotinovorans		2		1	2
406	Mycothiol S-conjugate amidase OS=Paenarthrobacter nicotinovorans GN=mca PE=3 SV=1	A0A175J2Z3_PAENI	33 kDa	Paenarthrobacter nicotinovorans		1
407	Elongation factor P OS=Paenarthrobacter aurescens (strain TC1) GN=efp PE=3 SV=1	EFP_PAEAT	21 kDa	Paenarthrobacter nicotinovorans and Paenarthrobacter aureus TC1		1			1
408	Uncharacterized protein OS=Paenarthrobacter nicotinovorans GN=CVCC1112_1319 PE=4 SV=1	A0A175J3J6_PAENI	33 kDa	Paenarthrobacter nicotinovorans	1			2
409	Cold-shock protein OS=Paenarthrobacter nicotinovorans GN=CVCC1112_798 PE=4 SV=1	A0A175J2L4_PAENI	7 kDa	Paenarthrobacter nicotinovorans and Paenarthrobacter aureus TC1	2	1	4	2	4
410	Amidophosphoribosyltransferase OS=Paenarthrobacter nicotinovorans GN=purF PE=3 SV=1	A0A175J6R2_PAENI	58 kDa	Paenarthrobacter nicotinovorans and Paenarthrobacter aureus TC1		3			2
411	RNA nucleotidyltransferase OS=Paenarthrobacter nicotinovorans GN=CVCC1112_1878 PE=3 SV=1	A0A175J567_PAENI	54 kDa	Paenarthrobacter nicotinovorans and Paenarthrobacter aureus TC1				1
412	L-cysteine:1D-myo-inositol 2-amino-2-deoxy-alpha-D-glucopyranoside ligase OS=Paenarthrobacter nicotinovorans GN=mshC PE=3 SV=1	A0A175J3X4_PAENI	44 kDa	Paenarthrobacter nicotinovorans and Paenarthrobacter aureus TC1		1
413	Multidrug ABC transporter ATP-binding protein OS=Paenarthrobacter nicotinovorans GN=CVCC1112_1897 PE=4 SV=1	A0A175J5N6_PAENI	33 kDa	Paenarthrobacter nicotinovorans	1	2	2	1	2
414	Uncharacterized protein OS=Paenarthrobacter nicotinovorans GN=CVCC1112_804 PE=4 SV=1	A0A175J235_PAENI	61 kDa	Paenarthrobacter nicotinovorans	1	13	7	1	12
415	Ribosome-binding factor A OS=Paenarthrobacter nicotinovorans GN=rbfA PE=3 SV=1	A0A175J936_PAENI	18 kDa	Paenarthrobacter nicotinovorans					5
416	Trans-hexaprenyltranstransferase (Heptaprenyl diphosphate synthase) OS=Paenarthrobacter aurescens (strain TC1) GN=AAur_3100 PE=3 SV=1	A1R988_PAEAT	39 kDa	Paenarthrobacter aureus TC1		2			2
417	GntR family transcriptional regulator OS=Paenarthrobacter nicotinovorans GN=CVCC1112_2378 PE=4 SV=1	A0A175J6M3_PAENI	28 kDa	Paenarthrobacter nicotinovorans and Paenarthrobacter aureus TC1		2			7
418	Dihydropyrimidine dehydrogenase subunit A OS=Paenarthrobacter nicotinovorans GN=CVCC1112_2865 PE=4 SV=1	A0A175J7M6_PAENI	53 kDa	Paenarthrobacter nicotinovorans and Paenarthrobacter aureus TC1			1
419	Peptide chain release factor 2 OS=Paenarthrobacter nicotinovorans GN=prfB PE=3 SV=1	A0A175J1S6_PAENI	41 kDa	Paenarthrobacter nicotinovorans and Paenarthrobacter aureus TC1		2			1
420	Dihydroxy-acid dehydratase OS=Paenarthrobacter nicotinovorans GN=ilvD PE=3 SV=1	A0A175JAV6_PAENI	65 kDa	Paenarthrobacter nicotinovorans	1		4
421	Peptidase OS=Paenarthrobacter nicotinovorans GN=CVCC1112_632 PE=4 SV=1	A0A175J1J2_PAENI	67 kDa	Paenarthrobacter nicotinovorans		1			5
422	30S ribosomal protein S11 OS=Paenarthrobacter nicotinovorans GN=rpsK PE=3 SV=1	A0A175J0X7_PAENI	14 kDa	Paenarthrobacter nicotinovorans		4	3	3	2
423	Oxidoreductase OS=Paenarthrobacter nicotinovorans GN=CVCC1112_1691 PE=4 SV=1	A0A175J4L1_PAENI	27 kDa	Paenarthrobacter nicotinovorans and Paenarthrobacter aureus TC1	1	4	1	2	3
424	D-alanine--D-alanine ligase OS=Paenarthrobacter nicotinovorans GN=ddl PE=3 SV=1	A0A175JA26_PAENI	40 kDa	Paenarthrobacter nicotinovorans and Paenarthrobacter aureus TC1		1		1	1
425	Oxidoreductase OS=Paenarthrobacter nicotinovorans GN=CVCC1112_2405 PE=4 SV=1	A0A175J6E7_PAENI	30 kDa	Paenarthrobacter nicotinovorans and Paenarthrobacter aureus TC1	2		6	1	3
426	tRNA (5-methylaminomethyl-2-thiouridylate)-methyltransferase OS=Paenarthrobacter nicotinovorans GN=CVCC1112_657 PE=4 SV=1	A0A175J1H7_PAENI	40 kDa	Paenarthrobacter nicotinovorans and Paenarthrobacter aureus TC1		3			3
427	ABC transporter OS=Paenarthrobacter nicotinovorans GN=CVCC1112_807 PE=4 SV=1	A0A175J1W9_PAENI	30 kDa	Paenarthrobacter nicotinovorans and Paenarthrobacter aureus TC1	2			4	5
428	Nicotinate-nucleotide pyrophosphorylase OS=Paenarthrobacter nicotinovorans GN=CVCC1112_858 PE=3 SV=1	A0A175J2S2_PAENI	30 kDa	Paenarthrobacter nicotinovorans and Paenarthrobacter aureus TC1	1	1		3	2
429	Phosphonomutase OS=Paenarthrobacter nicotinovorans GN=CVCC1112_2003 PE=4 SV=1	A0A175J5K8_PAENI	27 kDa	Paenarthrobacter nicotinovorans and Paenarthrobacter aureus TC1		8	1		1
430	Aminomethyltransferase OS=Paenarthrobacter nicotinovorans GN=gcvT PE=3 SV=1	A0A175JB84_PAENI	40 kDa	Paenarthrobacter nicotinovorans and Paenarthrobacter aureus TC1		5
431	Putative amino acid ABC transporter OS=Paenarthrobacter aurescens (strain TC1) GN=AAur_3104 PE=3 SV=1	A1R992_PAEAT	28 kDa	Paenarthrobacter aureus TC1	4	7	6	6	11
432	50S ribosomal protein L19 OS=Paenarthrobacter aurescens (strain TC1) GN=rplS PE=3 SV=2	RL19_PAEAT	13 kDa	Paenarthrobacter nicotinovorans and Paenarthrobacter aureus TC1		1	5	1	2
433	UDP-N-acetylmuramyl-tripeptide synthetase OS=Paenarthrobacter nicotinovorans GN=murE PE=3 SV=1	A0A175J8Z2_PAENI	57 kDa	Paenarthrobacter nicotinovorans		4			2
434	50S ribosomal protein L15 OS=Paenarthrobacter nicotinovorans GN=rplO PE=3 SV=1	A0A175J0V8_PAENI	17 kDa	Paenarthrobacter nicotinovorans and Paenarthrobacter aureus TC1		1	1	2
435	ATPase AAA OS=Paenarthrobacter nicotinovorans GN=CVCC1112_4368 PE=3 SV=1	A0A175JCH3_PAENI	47 kDa	Paenarthrobacter nicotinovorans and Paenarthrobacter aureus TC1			1
436	1,4-dihydroxy-2-naphthoyl-CoA synthase OS=Paenarthrobacter nicotinovorans GN=menB PE=3 SV=1	A0A175J040_PAENI	35 kDa	Paenarthrobacter nicotinovorans and Paenarthrobacter aureus TC1		3			3
437	Deoxyribose-phosphate aldolase OS=Paenarthrobacter nicotinovorans GN=deoC PE=3 SV=1	A0A175J2Q9_PAENI	23 kDa	Paenarthrobacter nicotinovorans and Paenarthrobacter aureus TC1		4
438	Orotidine 5'-phosphate decarboxylase OS=Paenarthrobacter nicotinovorans GN=pyrF PE=3 SV=1	A0A175J4D4_PAENI	29 kDa	Paenarthrobacter nicotinovorans		10	3
439	MarR family transcriptional regulator OS=Paenarthrobacter nicotinovorans GN=CVCC1112_871 PE=4 SV=1	A0A175J285_PAENI	16 kDa	Paenarthrobacter nicotinovorans	2	3	1	3	3
440	50S ribosomal protein L31 type B OS=Paenarthrobacter aurescens (strain TC1) GN=rpmE PE=3 SV=1	A1R6L0_PAEAT	15 kDa	Paenarthrobacter aureus TC1		2	1		4
441	ABC transporter substrate-binding protein OS=Paenarthrobacter nicotinovorans GN=CVCC1112_239 PE=3 SV=1	A0A175J0D8_PAENI	28 kDa	Paenarthrobacter nicotinovorans	5	10	7	6	12
442	Cystathionine gamma-synthase OS=Paenarthrobacter nicotinovorans GN=CVCC1112_318 PE=3 SV=1	A0A175J183_PAENI	41 kDa	Paenarthrobacter nicotinovorans			1
443	Preprotein translocase subunit YajC OS=Paenarthrobacter nicotinovorans GN=CVCC1112_1615 PE=4 SV=1	A0A175J475_PAENI	14 kDa	Paenarthrobacter nicotinovorans and Paenarthrobacter aureus TC1	1	8	4	1	2
444	Putative glycine cleavage system T protein OS=Paenarthrobacter nicotinovorans GN=CVCC1112_3054 PE=3 SV=1	A0A175J881_PAENI	90 kDa	Paenarthrobacter nicotinovorans			11
445	Putative long-chain-fatty-acid-CoA ligase OS=Paenarthrobacter aurescens (strain TC1) GN=AAur_1687 PE=4 SV=1	A1R5D6_PAEAT	64 kDa	Paenarthrobacter aureus TC1		2		1
446	UDP-N-acetylmuramyl-tripeptide synthetase OS=Paenarthrobacter aurescens (strain TC1) GN=murE PE=3 SV=1	A1R5F3_PAEAT	56 kDa	Paenarthrobacter aureus TC1		4			2
447	Putative lipoprotein, ATP binding protein OS=Paenarthrobacter aurescens (strain TC1) GN=AAur_0704 PE=4 SV=1	A1R2P4_PAEAT	34 kDa	Paenarthrobacter aureus TC1					1
448	IclR family transcriptional regulator OS=Paenarthrobacter nicotinovorans GN=CVCC1112_1990 PE=4 SV=1	A0A175J5E1_PAENI	28 kDa	Paenarthrobacter nicotinovorans		2			1
449	Deoxyribonuclease OS=Paenarthrobacter nicotinovorans GN=CVCC1112_1074 PE=4 SV=1	A0A175J2X2_PAENI	33 kDa	Paenarthrobacter nicotinovorans and Paenarthrobacter aureus TC1	1	3			1
450	Exodeoxyribonuclease III OS=Paenarthrobacter nicotinovorans GN=CVCC1112_4216 PE=4 SV=1	A0A175JBJ6_PAENI	31 kDa	Paenarthrobacter nicotinovorans and Paenarthrobacter aureus TC1	1				2
451	Putative RmuC domain protein OS=Paenarthrobacter aurescens (strain TC1) GN=AAur_2807 PE=4 SV=1 (A1R8F6_PAEAT)	A1R8F6_PAEAT [2]	46 kDa	Paenarthrobacter nicotinovorans and Paenarthrobacter aureus TC1					2
452	N-acetyltransferase GCN5 OS=Paenarthrobacter nicotinovorans GN=CVCC1112_1369 PE=4 SV=1	A0A175J3P5_PAENI	19 kDa	Paenarthrobacter nicotinovorans and Paenarthrobacter aureus TC1		6	6		2
453	Uroporphyrinogen decarboxylase OS=Paenarthrobacter nicotinovorans GN=CVCC1112_606 PE=3 SV=1	A0A175J1D6_PAENI	34 kDa	Paenarthrobacter nicotinovorans and Paenarthrobacter aureus TC1		6	2	1	4
454	Formyltetrahydrofolate deformylase OS=Paenarthrobacter nicotinovorans GN=purU PE=3 SV=1	Q8GAI2_PAENI	32 kDa	Paenarthrobacter nicotinovorans			4
455	Formyltetrahydrofolate deformylase OS=Paenarthrobacter nicotinovorans GN=purU PE=3 SV=1	A0A175J8L7_PAENI	32 kDa	Paenarthrobacter nicotinovorans			2
456	Putative kfrA-like protein OS=Paenarthrobacter nicotinovorans PE=4 SV=1	Q8GAM8_PAENI	24 kDa	Paenarthrobacter nicotinovorans			1
457	S-adenosylmethionine synthase OS=Paenarthrobacter nicotinovorans GN=metK PE=3 SV=1	A0A175J4B8_PAENI	44 kDa	Paenarthrobacter nicotinovorans	1	3	1		4
458	Universal stress protein UspA OS=Paenarthrobacter nicotinovorans GN=CVCC1112_2898 PE=3 SV=1	A0A175J864_PAENI	15 kDa	Paenarthrobacter nicotinovorans and Paenarthrobacter aureus TC1		2
459	Glucose-6-phosphate 1-dehydrogenase OS=Paenarthrobacter nicotinovorans GN=zwf PE=3 SV=1	A0A175JA99_PAENI	50 kDa	Paenarthrobacter nicotinovorans		1	2	1	1
460	Uncharacterized protein OS=Paenarthrobacter nicotinovorans GN=CVCC1112_507 PE=4 SV=1	A0A175J131_PAENI	41 kDa	Paenarthrobacter nicotinovorans	1	1	1	1	1
461	TetR family transcriptional regulator OS=Paenarthrobacter nicotinovorans GN=CVCC1112_4038 PE=4 SV=1	A0A175JBJ1_PAENI	22 kDa	Paenarthrobacter nicotinovorans	1		1	2
462	Phenol 2-monooxygenase OS=Paenarthrobacter nicotinovorans GN=CVCC1112_3576 PE=4 SV=1	A0A175J9P2_PAENI	70 kDa	Paenarthrobacter nicotinovorans		1
463	XRE family transcriptional regulator OS=Paenarthrobacter nicotinovorans GN=CVCC1112_673 PE=4 SV=1	A0A175J1Q3_PAENI	25 kDa	Paenarthrobacter nicotinovorans and Paenarthrobacter aureus TC1			2
464	Enoyl-CoA hydratase OS=Paenarthrobacter nicotinovorans GN=CVCC1112_123 PE=4 SV=1	A0A175J011_PAENI	29 kDa	Paenarthrobacter nicotinovorans and Paenarthrobacter aureus TC1					4
465	UDP-glucose 4-epimerase OS=Paenarthrobacter nicotinovorans GN=CVCC1112_561 PE=3 SV=1	A0A175J196_PAENI	38 kDa	Paenarthrobacter nicotinovorans and Paenarthrobacter aureus TC1		3	2		1
466	Adenosylhomocysteinase OS=Paenarthrobacter nicotinovorans GN=ahcY PE=3 SV=1	A0A175J2W4_PAENI	54 kDa	Paenarthrobacter nicotinovorans and Paenarthrobacter aureus TC1			4
467	IclR family transcriptional regulator OS=Paenarthrobacter nicotinovorans GN=CVCC1112_2475 PE=4 SV=1	A0A175J6L7_PAENI	27 kDa	Paenarthrobacter nicotinovorans and Paenarthrobacter aureus TC1		2			3
468	2-oxoisovalerate dehydrogenase subunit beta OS=Paenarthrobacter nicotinovorans GN=CVCC1112_3781 PE=4 SV=1	A0A175JAN0_PAENI	35 kDa	Paenarthrobacter nicotinovorans and Paenarthrobacter aureus TC1		2	5
469	4-methylaminobutanoate oxidase (formaldehyde-forming) OS=Paenarthrobacter nicotinovorans GN=abo PE=1 SV=1	MABO1_PAENI	89 kDa	Paenarthrobacter nicotinovorans			15
470	Peroxiredoxin OS=Paenarthrobacter nicotinovorans GN=CVCC1112_2598 PE=4 SV=1	A0A175J7A4_PAENI	17 kDa	Paenarthrobacter nicotinovorans		5	3	1	9
471	UDP-N-acetylmuramoyl-tripeptide--D-alanyl-D-alanine ligase OS=Paenarthrobacter nicotinovorans GN=murF PE=3 SV=1	A0A175J8Z3_PAENI	52 kDa	Paenarthrobacter nicotinovorans		1
472	Glutamine synthetase OS=Paenarthrobacter nicotinovorans GN=CVCC1112_3300 PE=3 SV=1	A0A175J945_PAENI	49 kDa	Paenarthrobacter nicotinovorans and Paenarthrobacter aureus TC1		3	1	1
473	3-isopropylmalate dehydrogenase OS=Paenarthrobacter nicotinovorans GN=leuB PE=3 SV=1	A0A175J2A8_PAENI	37 kDa	Paenarthrobacter nicotinovorans and Paenarthrobacter aureus TC1			7
474	3-isopropylmalate dehydrogenase OS=Paenarthrobacter aurescens (strain TC1) GN=leuB PE=3 SV=1	A1R7L0_PAEAT	39 kDa	Paenarthrobacter nicotinovorans			6
475	ACP S-malonyltransferase OS=Paenarthrobacter nicotinovorans GN=CVCC1112_3659 PE=4 SV=1	A0A175JAF1_PAENI	29 kDa	Paenarthrobacter nicotinovorans and Paenarthrobacter aureus TC1	1		3		1
476	Anthranilate synthase component 1 OS=Paenarthrobacter nicotinovorans GN=trpE PE=3 SV=1	A0A175J8E0_PAENI	57 kDa	Paenarthrobacter nicotinovorans and Paenarthrobacter aureus TC1		1			3
477	5-methyltetrahydropteroyltriglutamate--homocysteine methyltransferase OS=Paenarthrobacter nicotinovorans GN=CVCC1112_2513 PE=4 SV=1	A0A175J726_PAENI	39 kDa	Paenarthrobacter nicotinovorans and Paenarthrobacter aureus TC1			2	2
478	Methionine--tRNA ligase OS=Paenarthrobacter nicotinovorans GN=metG PE=3 SV=1	A0A175J2C0_PAENI	58 kDa	Paenarthrobacter nicotinovorans and Paenarthrobacter aureus TC1		2	7
479	Isocitrate lyase OS=Paenarthrobacter nicotinovorans GN=CVCC1112_2611 PE=4 SV=1	A0A175J798_PAENI	39 kDa	Paenarthrobacter nicotinovorans and Paenarthrobacter aureus TC1			4
480	Mannose-6-phosphate isomerase OS=Paenarthrobacter nicotinovorans GN=CVCC1112_1102 PE=3 SV=1	A0A175J2W0_PAENI	44 kDa	Paenarthrobacter nicotinovorans		5		2	3
481	Uncharacterized protein OS=Paenarthrobacter nicotinovorans GN=CVCC1112_2759 PE=4 SV=1	A0A175J7U9_PAENI	47 kDa	Paenarthrobacter nicotinovorans and Paenarthrobacter aureus TC1		6
482	Pyruvate dehydrogenase OS=Paenarthrobacter nicotinovorans GN=CVCC1112_3780 PE=4 SV=1	A0A175JAG9_PAENI	41 kDa	Paenarthrobacter nicotinovorans	1	1	1	1	3
483	Uncharacterized protein OS=Paenarthrobacter nicotinovorans PE=4 SV=1	Q8GAH6_PAENI	21 kDa	Paenarthrobacter nicotinovorans			9
484	N5-carboxyaminoimidazole ribonucleotide synthase OS=Paenarthrobacter aurescens (strain TC1) GN=purK PE=3 SV=1	A1R4C7_PAEAT	42 kDa	Paenarthrobacter aureus TC1		4			4
485	Cyclase OS=Paenarthrobacter nicotinovorans GN=CVCC1112_1004 PE=4 SV=1	A0A175J2P8_PAENI	44 kDa	Paenarthrobacter nicotinovorans		1		1	2
486	Putative transcriptional regulator, IclR family OS=Paenarthrobacter aurescens (strain TC1) GN=AAur_2487 PE=4 SV=1	A1R7K1_PAEAT	26 kDa	Paenarthrobacter nicotinovorans and Paenarthrobacter aureus TC1			1		1
487	Uncharacterized protein OS=Paenarthrobacter nicotinovorans GN=CVCC1112_2826 PE=4 SV=1	A0A175J7I7_PAENI	25 kDa	Paenarthrobacter nicotinovorans					1
488	TetR family transcriptional regulator OS=Paenarthrobacter nicotinovorans GN=CVCC1112_3908 PE=4 SV=1	A0A175JB41_PAENI	22 kDa	Paenarthrobacter nicotinovorans and Paenarthrobacter aureus TC1					1
489	UDP-N-acetylmuramate dehydrogenase OS=Paenarthrobacter nicotinovorans GN=CVCC1112_1436 PE=4 SV=1	A0A175J3Q0_PAENI	57 kDa	Paenarthrobacter nicotinovorans and Paenarthrobacter aureus TC1					2
490	Guanidinobutyrase OS=Paenarthrobacter nicotinovorans GN=CVCC1112_1323 PE=3 SV=1	A0A175J3L2_PAENI	38 kDa	Paenarthrobacter nicotinovorans and Paenarthrobacter aureus TC1	2	4		1	5
491	Triosephosphate isomerase OS=Paenarthrobacter nicotinovorans GN=tpiA PE=3 SV=1	A0A175J3K3_PAENI	29 kDa	Paenarthrobacter nicotinovorans and Paenarthrobacter aureus TC1	2	1	2		6
492	Anthranilate phosphoribosyltransferase OS=Paenarthrobacter nicotinovorans GN=trpD PE=3 SV=1	A0A175J3Y3_PAENI	36 kDa	Paenarthrobacter nicotinovorans	4	3			2
493	DNA-directed RNA polymerase subunit omega OS=Paenarthrobacter nicotinovorans GN=rpoZ PE=3 SV=1	A0A175J493_PAENI	9 kDa	Paenarthrobacter nicotinovorans		1	1		1
494	L-cystine-binding protein tcyA OS=Paenarthrobacter nicotinovorans GN=CVCC1112_3612 PE=4 SV=1	A0A175JA24_PAENI	29 kDa	Paenarthrobacter nicotinovorans		1	1	1
495	3-hydroxyacyl-CoA dehydrogenase OS=Paenarthrobacter nicotinovorans GN=CVCC1112_124 PE=4 SV=1	A0A175J046_PAENI	30 kDa	Paenarthrobacter nicotinovorans and Paenarthrobacter aureus TC1		1			1
496	Ornithine carbamoyltransferase OS=Paenarthrobacter nicotinovorans GN=CVCC1112_3174 PE=3 SV=1	A0A175J8K0_PAENI	36 kDa	Paenarthrobacter nicotinovorans and Paenarthrobacter aureus TC1	3	1
497	Ribosome maturation factor RimP OS=Paenarthrobacter nicotinovorans GN=rimP PE=3 SV=1	A0A175J9I0_PAENI	22 kDa	Paenarthrobacter nicotinovorans and Paenarthrobacter aureus TC1		1		2
498	Protein kinase OS=Paenarthrobacter nicotinovorans GN=CVCC1112_1835 PE=4 SV=1	A0A175J4T7_PAENI	64 kDa	Paenarthrobacter nicotinovorans		2			5
499	Translation factor Sua5 OS=Paenarthrobacter nicotinovorans GN=CVCC1112_1337 PE=3 SV=1	A0A175J432_PAENI	23 kDa	Paenarthrobacter nicotinovorans	4	2		2	1
500	Thiazole synthase OS=Paenarthrobacter nicotinovorans GN=thiG PE=3 SV=1	A0A175J1B9_PAENI	28 kDa	Paenarthrobacter nicotinovorans		1	2		2
501	Putative cold shock protein OS=Paenarthrobacter aurescens (strain TC1) GN=AAur_1174 PE=4 SV=1	A1R3Z8_PAEAT	7 kDa	Paenarthrobacter nicotinovorans and Paenarthrobacter aureus TC1	2	1	2	3	4
502	TetR family transcriptional regulator OS=Paenarthrobacter nicotinovorans GN=CVCC1112_4112 PE=4 SV=1	A0A175JBE6_PAENI	22 kDa	Paenarthrobacter nicotinovorans					1
503	Uncharacterized protein OS=Paenarthrobacter aurescens (strain TC1) GN=AAur_1416 PE=1 SV=1	A1R4M8_PAEAT	62 kDa	Paenarthrobacter aureus TC1		1	1		2
504	Uncharacterized protein OS=Paenarthrobacter nicotinovorans GN=CVCC1112_1764 PE=4 SV=1	A0A175J4M0_PAENI	14 kDa	Paenarthrobacter nicotinovorans and Paenarthrobacter aureus TC1	1	1			1
505	Serine hydroxymethyltransferase OS=Paenarthrobacter nicotinovorans GN=glyA PE=3 SV=1	A0A175JC44_PAENI	47 kDa	Paenarthrobacter nicotinovorans and Paenarthrobacter aureus TC1		1	2
506	Imidazole glycerol phosphate synthase subunit HisF OS=Paenarthrobacter nicotinovorans GN=hisF PE=3 SV=1	A0A175J7N4_PAENI	27 kDa	Paenarthrobacter nicotinovorans and Paenarthrobacter aureus TC1		3	1		4
507	Thioredoxin OS=Paenarthrobacter nicotinovorans GN=CVCC1112_805 PE=4 SV=1	A0A175J1X2_PAENI	34 kDa	Paenarthrobacter nicotinovorans and Paenarthrobacter aureus TC1		1			2
508	Sulfate adenylyltransferase subunit 1 OS=Paenarthrobacter nicotinovorans GN=CVCC1112_251 PE=3 SV=1	A0A175J0E0_PAENI	51 kDa	Paenarthrobacter nicotinovorans and Paenarthrobacter aureus TC1	2		7	2
509	Methylmalonate-semialdehyde dehydrogenase OS=Paenarthrobacter nicotinovorans GN=CVCC1112_3891 PE=4 SV=1	A0A175JAZ3_PAENI	53 kDa	Paenarthrobacter nicotinovorans and Paenarthrobacter aureus TC1		3	1
510	Glucosamine-6-phosphate deaminase OS=Paenarthrobacter aurescens (strain TC1) GN=nagB PE=3 SV=1	A1R7T8_PAEAT	28 kDa	Paenarthrobacter nicotinovorans and Paenarthrobacter aureus TC1		2	1		5
511	Putative cold shock protein OS=Paenarthrobacter aurescens (strain TC1) GN=AAur_1013 PE=4 SV=1	A1R3J0_PAEAT	14 kDa	Paenarthrobacter nicotinovorans and Paenarthrobacter aureus TC1					2
512	Sulfate ABC transporter ATP-binding protein OS=Paenarthrobacter nicotinovorans GN=CVCC1112_254 PE=4 SV=1	A0A175J0I2_PAENI	27 kDa	Paenarthrobacter nicotinovorans			1
513	Uncharacterized protein OS=Paenarthrobacter aurescens (strain TC1) GN=AAur_2584 PE=4 SV=1	A1R7U3_PAEAT	62 kDa	Paenarthrobacter aureus TC1		11	6		8
514	Phenylacetate-CoA oxygenase subunit PaaA OS=Paenarthrobacter nicotinovorans GN=CVCC1112_149 PE=4 SV=1	A0A175J047_PAENI	38 kDa	Paenarthrobacter nicotinovorans and Paenarthrobacter aureus TC1		1
515	Uncharacterized protein OS=Paenarthrobacter nicotinovorans GN=CVCC1112_2041 PE=4 SV=1	A0A175J5M3_PAENI	70 kDa	Paenarthrobacter nicotinovorans and Paenarthrobacter aureus TC1					2
516	ArsR family transcriptional regulator OS=Paenarthrobacter nicotinovorans GN=CVCC1112_1403 PE=4 SV=1	A0A175J3U5_PAENI	30 kDa	Paenarthrobacter nicotinovorans and Paenarthrobacter aureus TC1					2
517	Glycosidase OS=Paenarthrobacter nicotinovorans GN=CVCC1112_345 PE=4 SV=1	A0A175J0M8_PAENI	65 kDa	Paenarthrobacter nicotinovorans and Paenarthrobacter aureus TC1		1
518	N5-carboxyaminoimidazole ribonucleotide synthase OS=Paenarthrobacter nicotinovorans GN=purK PE=3 SV=1	A0A175J2X4_PAENI	40 kDa	Paenarthrobacter nicotinovorans		2			2
519	GntR family transcriptional regulator OS=Paenarthrobacter nicotinovorans GN=CVCC1112_4189 PE=4 SV=1	A0A175JBX6_PAENI	25 kDa	Paenarthrobacter nicotinovorans		2		3	3
520	Riboflavin biosynthesis protein RibD OS=Paenarthrobacter nicotinovorans GN=CVCC1112_2847 PE=4 SV=1	A0A175J8D0_PAENI	40 kDa	Paenarthrobacter nicotinovorans					2
521	Pyridoxal 5'-phosphate synthase subunit PdxT OS=Paenarthrobacter nicotinovorans GN=pdxT PE=3 SV=1	A0A175J4D2_PAENI	25 kDa	Paenarthrobacter nicotinovorans and Paenarthrobacter aureus TC1	1	2		1	2
522	Putative ABC-type Fe3+ transport system OS=Paenarthrobacter aurescens (strain TC1) GN=AAur_0560 PE=4 SV=1	A1R2A6_PAEAT	37 kDa	Paenarthrobacter aureus TC1		1
523	Aldo/keto reductase OS=Paenarthrobacter nicotinovorans GN=CVCC1112_2161 PE=4 SV=1	A0A175J5Z2_PAENI	35 kDa	Paenarthrobacter nicotinovorans and Paenarthrobacter aureus TC1	1	2			1
524	30S ribosomal protein S4 OS=Paenarthrobacter nicotinovorans GN=rpsD PE=3 SV=1	A0A175J4F6_PAENI	20 kDa	Paenarthrobacter nicotinovorans and Paenarthrobacter aureus TC1			2
525	3-isopropylmalate dehydratase large subunit OS=Paenarthrobacter nicotinovorans GN=leuC PE=3 SV=1	A0A175JAF4_PAENI	52 kDa	Paenarthrobacter nicotinovorans and Paenarthrobacter aureus TC1			1
526	Chromosomal replication initiator protein DnaA OS=Paenarthrobacter nicotinovorans GN=dnaA PE=3 SV=1	A0A175J571_PAENI	53 kDa	Paenarthrobacter nicotinovorans and Paenarthrobacter aureus TC1		2		1
527	ABC transporter OS=Paenarthrobacter nicotinovorans GN=CVCC1112_570 PE=4 SV=1	A0A175J1C2_PAENI	27 kDa	Paenarthrobacter nicotinovorans and Paenarthrobacter aureus TC1			2
528	Ferredoxin OS=Paenarthrobacter nicotinovorans GN=CVCC1112_153 PE=4 SV=1	A0A175J043_PAENI	44 kDa	Paenarthrobacter nicotinovorans and Paenarthrobacter aureus TC1		3			1
529	Bifunctional protein FolD OS=Paenarthrobacter nicotinovorans GN=folD PE=3 SV=1	Q8GAI4_PAENI	32 kDa	Paenarthrobacter nicotinovorans			3		1
530	Peptidase S41 OS=Paenarthrobacter nicotinovorans GN=CVCC1112_2775 PE=4 SV=1	A0A175J7E6_PAENI	126 kDa	Paenarthrobacter nicotinovorans		1
531	Phosphate-specific transport system accessory protein PhoU OS=Paenarthrobacter aurescens (strain TC1) GN=phoU PE=3 SV=1	A1R375_PAEAT	24 kDa	Paenarthrobacter aureus TC1	1	2			1
532	DNA-binding protein OS=Paenarthrobacter nicotinovorans GN=CVCC1112_1744 PE=4 SV=1	A0A175J4K3_PAENI	26 kDa	Paenarthrobacter nicotinovorans					1
533	ATP-dependent Clp protease ATP-binding subunit ClpX OS=Paenarthrobacter aurescens (strain TC1) GN=clpX PE=3 SV=1	A1R7A2_PAEAT	49 kDa	Paenarthrobacter aureus TC1					1
534	Small ribosomal subunit biogenesis GTPase RsgA OS=Paenarthrobacter nicotinovorans GN=rsgA PE=3 SV=1	A0A175J1T9_PAENI	40 kDa	Paenarthrobacter nicotinovorans and Paenarthrobacter aureus TC1		2
535	ATPase OS=Paenarthrobacter nicotinovorans GN=CVCC1112_530 PE=4 SV=1	A0A175J185_PAENI	33 kDa	Paenarthrobacter nicotinovorans and Paenarthrobacter aureus TC1		2			1
536	Tryptophan synthase beta chain OS=Paenarthrobacter nicotinovorans GN=trpB PE=3 SV=1	A0A175J805_PAENI	49 kDa	Paenarthrobacter nicotinovorans and Paenarthrobacter aureus TC1		4			4
537	4-amino-4-deoxychorismate lyase OS=Paenarthrobacter nicotinovorans GN=CVCC1112_2143 PE=4 SV=1	A0A175J5Z8_PAENI	33 kDa	Paenarthrobacter nicotinovorans and Paenarthrobacter aureus TC1	1	2	2		3
538	Acetyl-CoA acetyltransferase OS=Paenarthrobacter nicotinovorans GN=CVCC1112_122 PE=3 SV=1	A0A175J010_PAENI	42 kDa	Paenarthrobacter nicotinovorans and Paenarthrobacter aureus TC1		1			1
539	Glycine dehydrogenase (decarboxylating) OS=Paenarthrobacter nicotinovorans GN=gcvP PE=3 SV=1	A0A175JBB3_PAENI	101 kDa	Paenarthrobacter nicotinovorans and Paenarthrobacter aureus TC1		1
540	3-isopropylmalate dehydratase small subunit OS=Paenarthrobacter aurescens (strain TC1) GN=leuD PE=3 SV=1	LEUD_PAEAT	22 kDa	Paenarthrobacter aureus TC1		2	5		2
541	Uncharacterized protein OS=Paenarthrobacter nicotinovorans GN=CVCC1112_2203 PE=4 SV=1	A0A175J661_PAENI	20 kDa	Paenarthrobacter nicotinovorans	1			1	3
542	Uncharacterized protein OS=Paenarthrobacter nicotinovorans GN=CVCC1112_815 PE=4 SV=1	A0A175J1Y0_PAENI	22 kDa	Paenarthrobacter nicotinovorans					2
543	Universal stress protein UspA OS=Paenarthrobacter nicotinovorans GN=CVCC1112_3785 PE=3 SV=1	A0A175JA84_PAENI	15 kDa	Paenarthrobacter nicotinovorans		3			2
544	Histidinol-phosphate aminotransferase OS=Paenarthrobacter nicotinovorans GN=hisC PE=3 SV=1	A0A175J921_PAENI	40 kDa	Paenarthrobacter nicotinovorans		3	4		2
545	Transcriptional regulator, GntR family OS=Paenarthrobacter aurescens (strain TC1) GN=AAur_0486 PE=4 SV=1	A1R232_PAEAT	25 kDa	Paenarthrobacter aureus TC1		2		3	2
546	Uncharacterized protein OS=Paenarthrobacter nicotinovorans GN=CVCC1112_1741 PE=4 SV=1	A0A175J4R3_PAENI	8 kDa	Paenarthrobacter nicotinovorans	1	4		2
547	Acetate--CoA ligase OS=Paenarthrobacter aurescens (strain TC1) GN=acsA PE=4 SV=1	A1R4J1_PAEAT	73 kDa	Paenarthrobacter aureus TC1					1
548	Uncharacterized protein OS=Paenarthrobacter nicotinovorans GN=CVCC1112_1274 PE=4 SV=1	A0A175J394_PAENI	35 kDa	Paenarthrobacter nicotinovorans and Paenarthrobacter aureus TC1	1				1
549	Mannitol-1-phosphate 5-dehydrogenase OS=Paenarthrobacter nicotinovorans GN=mtlD PE=3 SV=1	A0A175JBR5_PAENI	41 kDa	Paenarthrobacter nicotinovorans and Paenarthrobacter aureus TC1		3
550	RNA methyltransferase OS=Paenarthrobacter nicotinovorans GN=CVCC1112_2444 PE=3 SV=1	A0A175J6I5_PAENI	35 kDa	Paenarthrobacter nicotinovorans and Paenarthrobacter aureus TC1			1
551	Pyruvate dehydrogenase OS=Paenarthrobacter nicotinovorans GN=CVCC1112_3559 PE=3 SV=1	A0A175JA49_PAENI	61 kDa	Paenarthrobacter nicotinovorans		1
552	L-glyceraldehyde 3-phosphate reductase OS=Paenarthrobacter nicotinovorans GN=CVCC1112_466 PE=4 SV=1	A0A175J0Z5_PAENI	39 kDa	Paenarthrobacter nicotinovorans	2
553	Glucose-1-phosphate adenylyltransferase OS=Paenarthrobacter nicotinovorans GN=glgC PE=3 SV=1	A0A175J3V9_PAENI	50 kDa	Paenarthrobacter nicotinovorans and Paenarthrobacter aureus TC1		1
554	Uncharacterized protein OS=Paenarthrobacter nicotinovorans GN=CVCC1112_1602 PE=4 SV=1	A0A175J472_PAENI	13 kDa	Paenarthrobacter nicotinovorans and Paenarthrobacter aureus TC1		2	5		4
555	Quinone oxidoreductase OS=Paenarthrobacter nicotinovorans GN=CVCC1112_3180 PE=4 SV=1	A0A175J8S6_PAENI	34 kDa	Paenarthrobacter nicotinovorans and Paenarthrobacter aureus TC1		7			4
556	Membrane protein OS=Paenarthrobacter nicotinovorans GN=CVCC1112_1153 PE=4 SV=1	A0A175J2Y4_PAENI	37 kDa	Paenarthrobacter nicotinovorans		3			5
557	Uncharacterized protein OS=Paenarthrobacter nicotinovorans PE=4 SV=1	Q8GAD1_PAENI	25 kDa	Paenarthrobacter nicotinovorans	1		2
558	Glutamine amidotransferase OS=Paenarthrobacter nicotinovorans GN=CVCC1112_1622 PE=4 SV=1	A0A175J494_PAENI	28 kDa	Paenarthrobacter nicotinovorans	3		1	1	3
559	Uncharacterized protein OS=Paenarthrobacter nicotinovorans GN=CVCC1112_1010 PE=4 SV=1	A0A175J2L2_PAENI	61 kDa	Paenarthrobacter nicotinovorans		1	1		2
560	Putative transcriptional regulator, IclR family OS=Paenarthrobacter aurescens (strain TC1) GN=AAur_4064 PE=4 SV=1	A1RBX0_PAEAT	28 kDa	Paenarthrobacter aureus TC1		2			1
561	Putative Metal-dependent amidase/aminoacylase/carboxypeptidase OS=Paenarthrobacter aurescens (strain TC1) GN=AAur_1249 PE=4 SV=1	A1R471_PAEAT	43 kDa	Paenarthrobacter aureus TC1		1
562	Signal peptide protein OS=Paenarthrobacter nicotinovorans GN=CVCC1112_1830 PE=4 SV=1	A0A175J4Y2_PAENI	27 kDa	Paenarthrobacter nicotinovorans and Paenarthrobacter aureus TC1		2			1
563	Beta-lactamase OS=Paenarthrobacter nicotinovorans GN=CVCC1112_1891 PE=3 SV=1	A0A175J569_PAENI	66 kDa	Paenarthrobacter nicotinovorans					1
564	MarR family transcriptional regulator OS=Paenarthrobacter nicotinovorans GN=CVCC1112_3357 PE=4 SV=1	A0A175J9S6_PAENI	16 kDa	Paenarthrobacter nicotinovorans		3		1	2
565	Inorganic pyrophosphatase OS=Paenarthrobacter nicotinovorans GN=ppa PE=3 SV=1	A0A175J976_PAENI	18 kDa	Paenarthrobacter nicotinovorans				1
566	Uncharacterized protein OS=Paenarthrobacter nicotinovorans GN=CVCC1112_4414 PE=4 SV=1	A0A175JC15_PAENI	16 kDa	Paenarthrobacter nicotinovorans		1
567	Uncharacterized protein OS=Paenarthrobacter aurescens (strain TC1) GN=AAur_2726 PE=4 SV=1	A1R879_PAEAT	76 kDa	Paenarthrobacter aureus TC1					1
568	NAD(P)H quinone oxidoreductase OS=Paenarthrobacter nicotinovorans GN=CVCC1112_2398 PE=4 SV=1	A0A175J6P5_PAENI	34 kDa	Paenarthrobacter nicotinovorans					1
569	Universal stress protein UspA OS=Paenarthrobacter nicotinovorans GN=CVCC1112_4482 PE=3 SV=1	A0A175JCF5_PAENI	34 kDa	Paenarthrobacter nicotinovorans and Paenarthrobacter aureus TC1		2
570	Protease Do OS=Paenarthrobacter nicotinovorans GN=CVCC1112_634 PE=4 SV=1	A0A175J1K8_PAENI	38 kDa	Paenarthrobacter nicotinovorans and Paenarthrobacter aureus TC1		1
571	Purine nucleoside phosphorylase OS=Paenarthrobacter nicotinovorans GN=CVCC1112_1023 PE=3 SV=1	A0A175J2K4_PAENI	28 kDa	Paenarthrobacter nicotinovorans and Paenarthrobacter aureus TC1		2			2
572	NdhS OS=Paenarthrobacter nicotinovorans GN=ndhB PE=4 SV=1	Q59128_PAENI	18 kDa	Paenarthrobacter nicotinovorans			5	1	7
573	Crotonase OS=Paenarthrobacter nicotinovorans GN=CVCC1112_154 PE=4 SV=1	A0A175J080_PAENI	28 kDa	Paenarthrobacter nicotinovorans		4			3
574	Uncharacterized protein OS=Paenarthrobacter nicotinovorans GN=CVCC1112_2223 PE=4 SV=1	A0A175J681_PAENI	12 kDa	Paenarthrobacter nicotinovorans	3	4		2	7
575	Acyl-phosphate glycerol 3-phosphate acyltransferase OS=Paenarthrobacter nicotinovorans GN=CVCC1112_3708 PE=4 SV=1	A0A175JAI7_PAENI	28 kDa	Paenarthrobacter nicotinovorans			1
576	30S ribosomal protein S19 OS=Paenarthrobacter aurescens (strain TC1) GN=rpsS PE=3 SV=1	RS19_PAEAT	11 kDa	Paenarthrobacter nicotinovorans and Paenarthrobacter aureus TC1		1	1		2
577	ORF78 OS=Paenarthrobacter nicotinovorans PE=4 SV=1	Q93NH2_PAENI	8 kDa	Paenarthrobacter nicotinovorans			2		5
578	Citrate synthase OS=Paenarthrobacter aurescens (strain TC1) GN=gltA PE=3 SV=1	A1RDJ6_PAEAT	42 kDa	Paenarthrobacter aureus TC1	1	3
579	Transcriptional regulator OS=Paenarthrobacter nicotinovorans GN=CVCC1112_1668 PE=4 SV=1	A0A175J4L3_PAENI	41 kDa	Paenarthrobacter nicotinovorans and Paenarthrobacter aureus TC1					1
580	Putative exopolyphosphatase (Ppx) OS=Paenarthrobacter aurescens (strain TC1) GN=AAur_1266 PE=4 SV=1	A1R488_PAEAT	33 kDa	Paenarthrobacter nicotinovorans and Paenarthrobacter aureus TC1		1
581	Ribosomal RNA small subunit methyltransferase A OS=Paenarthrobacter nicotinovorans GN=rsmA PE=3 SV=1	A0A175J2T0_PAENI	31 kDa	Paenarthrobacter nicotinovorans and Paenarthrobacter aureus TC1			2		1
582	Cysteine desulfurase OS=Paenarthrobacter nicotinovorans GN=CVCC1112_1060 PE=3 SV=1	A0A175J2R3_PAENI	46 kDa	Paenarthrobacter nicotinovorans and Paenarthrobacter aureus TC1		1	1
583	Hydrolase OS=Paenarthrobacter nicotinovorans GN=CVCC1112_848 PE=4 SV=1	A0A175J2R2_PAENI	29 kDa	Paenarthrobacter nicotinovorans and Paenarthrobacter aureus TC1					1
584	3-hydroxy-2-methylbutyryl-CoA dehydrogenase OS=Paenarthrobacter nicotinovorans GN=CVCC1112_2308 PE=3 SV=1	A0A175J6F1_PAENI	27 kDa	Paenarthrobacter nicotinovorans and Paenarthrobacter aureus TC1		7	1
585	Prephenate dehydrogenase OS=Paenarthrobacter nicotinovorans GN=CVCC1112_3361 PE=4 SV=1	A0A175J9E5_PAENI	38 kDa	Paenarthrobacter nicotinovorans and Paenarthrobacter aureus TC1	1			1	1
586	Glycosyl transferase OS=Paenarthrobacter nicotinovorans GN=CVCC1112_696 PE=4 SV=1	A0A175J1L8_PAENI	75 kDa	Paenarthrobacter nicotinovorans			1
587	CoA-transferase OS=Paenarthrobacter nicotinovorans GN=CVCC1112_3477 PE=4 SV=1	A0A175JA48_PAENI	43 kDa	Paenarthrobacter nicotinovorans		1			1
588	Endopeptidase La OS=Paenarthrobacter nicotinovorans GN=CVCC1112_628 PE=3 SV=1	A0A175J248_PAENI	39 kDa	Paenarthrobacter nicotinovorans					1
589	ATP synthase epsilon chain OS=Paenarthrobacter nicotinovorans GN=atpC PE=3 SV=1	A0A175J226_PAENI	10 kDa	Paenarthrobacter nicotinovorans	3		4	1	1
590	Putative succinate-semialdehyde dehydrogenase OS=Paenarthrobacter aurescens (strain TC1) GN=AAur_0859 PE=3 SV=1	A1R342_PAEAT	52 kDa	Paenarthrobacter aureus TC1			6		4
591	IclR family transcriptional regulator OS=Paenarthrobacter nicotinovorans GN=CVCC1112_2014 PE=4 SV=1	A0A175J5B5_PAENI	28 kDa	Paenarthrobacter nicotinovorans					1
592	Transcriptional repressor NrdR OS=Paenarthrobacter aurescens (strain TC1) GN=nrdR PE=3 SV=1	NRDR_PAEAT	18 kDa	Paenarthrobacter aureus TC1					2
593	Thymidylate synthase OS=Paenarthrobacter nicotinovorans GN=thyA PE=3 SV=1	A0A175J0R9_PAENI	30 kDa	Paenarthrobacter nicotinovorans			2		1
594	Fructose-1 6-bisphosphatase OS=Paenarthrobacter nicotinovorans GN=CVCC1112_3600 PE=4 SV=1	A0A175J9Z2_PAENI	30 kDa	Paenarthrobacter nicotinovorans					1
595	Lysophospholipase OS=Paenarthrobacter nicotinovorans GN=CVCC1112_752 PE=4 SV=1	A0A175J1X0_PAENI	24 kDa	Paenarthrobacter nicotinovorans and Paenarthrobacter aureus TC1	3			2	2
596	Peroxiredoxin OS=Paenarthrobacter nicotinovorans GN=CVCC1112_2776 PE=4 SV=1	A0A175J7D8_PAENI	15 kDa	Paenarthrobacter nicotinovorans and Paenarthrobacter aureus TC1		4
597	Stress protein OS=Paenarthrobacter nicotinovorans GN=CVCC1112_3741 PE=4 SV=1	A0A175JAI5_PAENI	17 kDa	Paenarthrobacter nicotinovorans			3
598	Uncharacterized protein OS=Paenarthrobacter nicotinovorans GN=CVCC1112_3334 PE=4 SV=1	A0A175J906_PAENI	10 kDa	Paenarthrobacter nicotinovorans	1	4	2	1	4
599	Uncharacterized protein OS=Paenarthrobacter nicotinovorans GN=CVCC1112_3270 PE=4 SV=1	A0A175J915_PAENI	10 kDa	Paenarthrobacter nicotinovorans		3	1		6
600	Histidinol dehydrogenase OS=Paenarthrobacter nicotinovorans GN=hisD PE=3 SV=1	A0A175J9M4_PAENI	42 kDa	Paenarthrobacter nicotinovorans		2			1
601	C4-dicarboxylate ABC transporter substrate-binding protein OS=Paenarthrobacter nicotinovorans GN=CVCC1112_2670 PE=4 SV=1	A0A175J7D5_PAENI	34 kDa	Paenarthrobacter nicotinovorans		1			3
602	Single-stranded DNA-binding protein OS=Paenarthrobacter nicotinovorans GN=ssb PE=3 SV=1	SSB_PAENI	18 kDa	Paenarthrobacter nicotinovorans	4	8	4	3	6
603	Phosphoglucomutase OS=Paenarthrobacter nicotinovorans GN=CVCC1112_3444 PE=3 SV=1	A0A175J9B3_PAENI	59 kDa	Paenarthrobacter nicotinovorans and Paenarthrobacter aureus TC1		2
604	Cytidylate kinase OS=Paenarthrobacter nicotinovorans GN=cmk PE=3 SV=1	A0A175J9A8_PAENI	26 kDa	Paenarthrobacter nicotinovorans and Paenarthrobacter aureus TC1		1			3
605	Sugar isomerase OS=Paenarthrobacter nicotinovorans GN=CVCC1112_960 PE=4 SV=1	A0A175J2G3_PAENI	33 kDa	Paenarthrobacter nicotinovorans		1	6
606	Peptidase M4 OS=Paenarthrobacter nicotinovorans GN=CVCC1112_770 PE=4 SV=1	A0A175J1X8_PAENI	37 kDa	Paenarthrobacter nicotinovorans					2
607	Alpha/beta hydrolase OS=Paenarthrobacter nicotinovorans GN=CVCC1112_802 PE=4 SV=1	A0A175J220_PAENI	28 kDa	Paenarthrobacter nicotinovorans	2	4	3	1	4
608	Thiamine-phosphate synthase OS=Paenarthrobacter nicotinovorans GN=thiE PE=3 SV=1	A0A175J1G6_PAENI	24 kDa	Paenarthrobacter nicotinovorans	2	2	2		1
609	Aldo/keto reductase OS=Paenarthrobacter nicotinovorans GN=CVCC1112_1469 PE=4 SV=1	A0A175J3Y7_PAENI	31 kDa	Paenarthrobacter nicotinovorans	1			1	1
610	Aldehyde dehydrogenase (NAD) family protein OS=Paenarthrobacter aurescens (strain TC1) GN=AAur_1380 PE=3 SV=1	A1R4J6_PAEAT	55 kDa	Paenarthrobacter aureus TC1		2	2		2
611	Ferritin OS=Paenarthrobacter nicotinovorans GN=CVCC1112_519 PE=3 SV=1	A0A175J172_PAENI	20 kDa	Paenarthrobacter nicotinovorans and Paenarthrobacter aureus TC1		3	2	1	2
612	Potassium transporter TrkA OS=Paenarthrobacter nicotinovorans GN=CVCC1112_2812 PE=4 SV=1	A0A175J7R1_PAENI	25 kDa	Paenarthrobacter nicotinovorans				1
613	Proteasome subunit alpha OS=Paenarthrobacter nicotinovorans GN=prcA PE=3 SV=1 (A0A175J3Y4_PAENI)	A0A175J3Y4_PAENI	26 kDa	Paenarthrobacter nicotinovorans		2	1		1
614	UPF0678 fatty acid-binding protein-like protein CVCC1112_372 OS=Paenarthrobacter nicotinovorans GN=CVCC1112_372 PE=3 SV=1	A0A175J0S1_PAENI	22 kDa	Paenarthrobacter nicotinovorans and Paenarthrobacter aureus TC1			3		2
615	Zn-dependent alcohol dehydrogenase OS=Paenarthrobacter aurescens (strain TC1) GN=adhA PE=3 SV=1 (A1R952_PAEAT)	A1R952_PAEAT	36 kDa	Paenarthrobacter nicotinovorans and Paenarthrobacter aureus TC1			2
616	Uncharacterized protein OS=Paenarthrobacter nicotinovorans GN=CVCC1112_1801 PE=4 SV=1	A0A175J4S3_PAENI	16 kDa	Paenarthrobacter nicotinovorans				1
617	Adenosine deaminase OS=Paenarthrobacter nicotinovorans GN=CVCC1112_1145 PE=4 SV=1	A0A175J2V7_PAENI	41 kDa	Paenarthrobacter nicotinovorans		1		2	1
618	Uncharacterized protein OS=Paenarthrobacter nicotinovorans GN=CVCC1112_1527 PE=4 SV=1	A0A175J4L6_PAENI	51 kDa	Paenarthrobacter nicotinovorans					1
619	Aminotransferase OS=Paenarthrobacter nicotinovorans GN=CVCC1112_558 PE=3 SV=1	A0A175J1X4_PAENI	40 kDa	Paenarthrobacter nicotinovorans		2
620	Bifunctional translation initiation inhibitor OS=Paenarthrobacter nicotinovorans GN=CVCC1112_20 PE=4 SV=1	A0A175IZP2_PAENI	18 kDa	Paenarthrobacter nicotinovorans	2	2	3		2
621	Putative S-layer domain protein OS=Paenarthrobacter aurescens (strain TC1) GN=AAur_3247 PE=4 SV=1	A1R9N1_PAEAT	66 kDa	Paenarthrobacter aureus TC1					1
622	Uncharacterized protein OS=Paenarthrobacter aurescens (strain TC1) GN=AAur_3202 PE=4 SV=1	A1R9I7_PAEAT	20 kDa	Paenarthrobacter aureus TC1		1
623	Zn-dependent hydrolase OS=Paenarthrobacter nicotinovorans GN=CVCC1112_1638 PE=4 SV=1	A0A175J4H5_PAENI	23 kDa	Paenarthrobacter nicotinovorans and Paenarthrobacter aureus TC1		3	1		1
624	Universal stress protein UspA OS=Paenarthrobacter nicotinovorans GN=CVCC1112_2673 PE=3 SV=1	A0A175J7I3_PAENI	14 kDa	Paenarthrobacter nicotinovorans		6			2
625	Heat-shock protein OS=Paenarthrobacter nicotinovorans GN=CVCC1112_2201 PE=4 SV=1	A0A175J628_PAENI	16 kDa	Paenarthrobacter nicotinovorans		2			2
626	50S ribosomal protein L3 OS=Paenarthrobacter aurescens (strain TC1) GN=rplC PE=3 SV=1	RL3_PAEAT	23 kDa	Paenarthrobacter aureus TC1			3
627	50S ribosomal protein L23 OS=Paenarthrobacter aurescens (strain TC1) GN=rplW PE=3 SV=1	RL23_PAEAT	11 kDa	Paenarthrobacter nicotinovorans and Paenarthrobacter aureus TC1			1		1
628	Ribonuclease H OS=Paenarthrobacter nicotinovorans GN=CVCC1112_3642 PE=3 SV=1	A0A175JA54_PAENI	38 kDa	Paenarthrobacter nicotinovorans					1
629	Deoxyuridine 5'-triphosphate nucleotidohydrolase OS=Paenarthrobacter nicotinovorans GN=dut PE=3 SV=1	A0A175J890_PAENI	18 kDa	Paenarthrobacter nicotinovorans and Paenarthrobacter aureus TC1	1	3	3	1	1
630	Aldehyde dehydrogenase OS=Paenarthrobacter nicotinovorans GN=CVCC1112_2175 PE=3 SV=1	A0A175J5R5_PAENI	49 kDa	Paenarthrobacter nicotinovorans		1
631	Transcriptional regulator, GntR family OS=Paenarthrobacter aurescens (strain TC1) GN=AAur_0050 PE=4 SV=1	A1R0W8_PAEAT	25 kDa	Paenarthrobacter aureus TC1		1
632	Glycine/betaine ABC transporter ATPase OS=Paenarthrobacter nicotinovorans GN=CVCC1112_535 PE=4 SV=1	A0A175J164_PAENI	39 kDa	Paenarthrobacter nicotinovorans and Paenarthrobacter aureus TC1		2			2
633	Cysteine--tRNA ligase OS=Paenarthrobacter nicotinovorans GN=cysS PE=3 SV=1	A0A175J6V2_PAENI	54 kDa	Paenarthrobacter nicotinovorans		1
634	ABC transporter substrate-binding protein OS=Paenarthrobacter nicotinovorans GN=CVCC1112_756 PE=4 SV=1	A0A175J1S7_PAENI	34 kDa	Paenarthrobacter nicotinovorans		1			1
635	Putative extracellular solute-binding domain protein OS=Paenarthrobacter aurescens (strain TC1) GN=AAur_0612 PE=4 SV=1	A1R2F6_PAEAT	50 kDa	Paenarthrobacter aureus TC1		2
636	Putative extracellular solute-binding lipoprotein OS=Paenarthrobacter aurescens (strain TC1) GN=AAur_3941 PE=4 SV=1	A1RBK4_PAEAT	46 kDa	Paenarthrobacter aureus TC1		1
637	Anthranilate phosphoribosyltransferase OS=Paenarthrobacter aurescens (strain TC1) GN=trpD PE=3 SV=1	TRPD_PAEAT	36 kDa	Paenarthrobacter aureus TC1	2
638	2-oxoisovalerate dehydrogenase subunit beta OS=Paenarthrobacter nicotinovorans GN=CVCC1112_850 PE=4 SV=1	A0A175J251_PAENI	39 kDa	Paenarthrobacter nicotinovorans and Paenarthrobacter aureus TC1		1
639	Uncharacterized protein OS=Paenarthrobacter nicotinovorans GN=CVCC1112_4407 PE=4 SV=1	A0A175JCT3_PAENI	24 kDa	Paenarthrobacter nicotinovorans	4			3
640	Putative antibiotic biosynthesis monooxygenase domain protein OS=Paenarthrobacter aurescens (strain TC1) GN=AAur_3044 PE=4 SV=1	A1R935_PAEAT	10 kDa	Paenarthrobacter nicotinovorans and Paenarthrobacter aureus TC1		2	2
641	Histidine phosphatase OS=Paenarthrobacter nicotinovorans GN=CVCC1112_3729 PE=3 SV=1	A0A175JAN2_PAENI	21 kDa	Paenarthrobacter nicotinovorans			1
642	Transcription elongation factor GreA OS=Paenarthrobacter nicotinovorans GN=greA PE=3 SV=1	A0A175J2X6_PAENI	17 kDa	Paenarthrobacter nicotinovorans and Paenarthrobacter aureus TC1		4			1
643	Dak phosphatase OS=Paenarthrobacter nicotinovorans GN=CVCC1112_3703 PE=4 SV=1	A0A175JAI4_PAENI	36 kDa	Paenarthrobacter nicotinovorans		1			1
644	6-hydroxypseudooxynicotine dehydrogenase complex subunit beta OS=Paenarthrobacter nicotinovorans GN=kdhB PE=1 SV=1	KDHB_PAENI	18 kDa	Paenarthrobacter nicotinovorans					1
645	Putative soj family protein OS=Paenarthrobacter nicotinovorans PE=4 SV=1	Q8GAD0_PAENI	34 kDa	Paenarthrobacter nicotinovorans					1
646	Transcriptional regulator WhiB OS=Paenarthrobacter aurescens (strain TC1) GN=whiB PE=3 SV=1	A1R836_PAEAT	9 kDa	Paenarthrobacter nicotinovorans and Paenarthrobacter aureus TC1		1			2
647	Uncharacterized protein OS=Paenarthrobacter nicotinovorans GN=CVCC1112_3239 PE=4 SV=1	A0A175J952_PAENI	13 kDa	Paenarthrobacter nicotinovorans		1
648	Alpha-1,4-glucan:maltose-1-phosphate maltosyltransferase OS=Paenarthrobacter nicotinovorans GN=glgE PE=3 SV=1	A0A175J6J7_PAENI	78 kDa	Paenarthrobacter nicotinovorans			1
649	3-hexulose-6-phosphate synthase OS=Paenarthrobacter aurescens (strain TC1) GN=hps PE=4 SV=1	A1R240_PAEAT	21 kDa	Paenarthrobacter aureus TC1					2
650	6-phosphogluconolactonase OS=Paenarthrobacter nicotinovorans GN=CVCC1112_1388 PE=4 SV=1	A0A175J3S3_PAENI	27 kDa	Paenarthrobacter nicotinovorans and Paenarthrobacter aureus TC1					1
651	Uncharacterized protein OS=Paenarthrobacter nicotinovorans GN=CVCC1112_4430 PE=4 SV=1	A0A175JCC7_PAENI	32 kDa	Paenarthrobacter nicotinovorans and Paenarthrobacter aureus TC1		1			1
652	Ribose 5-phosphate isomerase OS=Paenarthrobacter nicotinovorans GN=CVCC1112_1702 PE=4 SV=1	A0A175J4H8_PAENI	16 kDa	Paenarthrobacter nicotinovorans and Paenarthrobacter aureus TC1		1			1
653	ABC transporter OS=Paenarthrobacter nicotinovorans GN=CVCC1112_237 PE=4 SV=1	A0A175J0C4_PAENI	29 kDa	Paenarthrobacter nicotinovorans					3
654	Phosphomethylpyrimidine kinase OS=Paenarthrobacter nicotinovorans GN=CVCC1112_1681 PE=4 SV=1	A0A175J4K1_PAENI	54 kDa	Paenarthrobacter nicotinovorans			1
655	Ribosomal RNA small subunit methyltransferase G OS=Paenarthrobacter nicotinovorans GN=rsmG PE=3 SV=1	A0A175J548_PAENI	23 kDa	Paenarthrobacter nicotinovorans		2
656	Histidine kinase OS=Paenarthrobacter nicotinovorans GN=CVCC1112_3731 PE=4 SV=1	A0A175JAH4_PAENI	44 kDa	Paenarthrobacter nicotinovorans		1			1
657	Phosphoribosylformylglycinamidine synthase subunit PurS OS=Paenarthrobacter aurescens (strain TC1) GN=purS PE=3 SV=1	A1R2H5_PAEAT	9 kDa	Paenarthrobacter nicotinovorans and Paenarthrobacter aureus TC1	2	2		1	2
658	Peptidase M13 OS=Paenarthrobacter nicotinovorans GN=CVCC1112_1537 PE=4 SV=1	A0A175J4M5_PAENI	71 kDa	Paenarthrobacter nicotinovorans					1
659	dCTP deaminase OS=Paenarthrobacter aurescens (strain TC1) GN=dcd PE=3 SV=1	DCD_PAEAT	21 kDa	Paenarthrobacter nicotinovorans and Paenarthrobacter aureus TC1	1	1			1
660	Ribosomal RNA small subunit methyltransferase E OS=Paenarthrobacter aurescens (strain TC1) GN=AAur_2233 PE=3 SV=1	A1R6W2_PAEAT	27 kDa	Paenarthrobacter nicotinovorans and Paenarthrobacter aureus TC1	2	1	1
661	Bifunctional protein FolD OS=Paenarthrobacter nicotinovorans GN=folD PE=3 SV=1	A0A175J2Y9_PAENI	31 kDa	Paenarthrobacter nicotinovorans and Paenarthrobacter aureus TC1	1
662	Diaminopimelate epimerase OS=Paenarthrobacter nicotinovorans GN=dapF PE=3 SV=1	A0A175J8N8_PAENI	34 kDa	Paenarthrobacter nicotinovorans		1
663	Alpha/beta hydrolase OS=Paenarthrobacter nicotinovorans GN=CVCC1112_3877 PE=4 SV=1	A0A175JBA3_PAENI	29 kDa	Paenarthrobacter nicotinovorans		2			1
664	Shikimate 5-dehydrogenase OS=Paenarthrobacter nicotinovorans GN=CVCC1112_481 PE=4 SV=1	A0A175J117_PAENI	28 kDa	Paenarthrobacter nicotinovorans			1
665	tRNA N6-adenosine threonylcarbamoyltransferase OS=Paenarthrobacter nicotinovorans GN=tsaD PE=3 SV=1	A0A175J104_PAENI	40 kDa	Paenarthrobacter nicotinovorans and Paenarthrobacter aureus TC1		1
666	Large conductance mechanosensitive channel protein MscL OS=Paenarthrobacter nicotinovorans GN=CVCC1112_4343 PE=4 SV=1	A0A175JCC0_PAENI	16 kDa	Paenarthrobacter nicotinovorans		2			3
667	Ribosome maturation factor RimM OS=Paenarthrobacter nicotinovorans GN=rimM PE=3 SV=1	A0A175J9Y5_PAENI	20 kDa	Paenarthrobacter nicotinovorans	2			1
668	Branched-chain-amino-acid aminotransferase OS=Paenarthrobacter nicotinovorans GN=CVCC1112_3499 PE=3 SV=1	A0A175J9Z0_PAENI	24 kDa	Paenarthrobacter nicotinovorans	1	4			3
669	Methenyltetrahydrofolate cyclohydrolase OS=Paenarthrobacter nicotinovorans GN=CVCC1112_4192 PE=4 SV=1	A0A175JBL5_PAENI	22 kDa	Paenarthrobacter nicotinovorans		1
670	ABC transporter ATP-binding protein OS=Paenarthrobacter nicotinovorans GN=CVCC1112_1886 PE=4 SV=1	A0A175J4Y9_PAENI	25 kDa	Paenarthrobacter nicotinovorans	2
671	Proline iminopeptidase OS=Paenarthrobacter aurescens (strain TC1) GN=pip PE=4 SV=1	A1R6F6_PAEAT	51 kDa	Paenarthrobacter aureus TC1			2
672	Glucose-6-phosphate 1-dehydrogenase OS=Paenarthrobacter aurescens (strain TC1) GN=zwf PE=3 SV=1	A1R7H3_PAEAT	55 kDa	Paenarthrobacter aureus TC1		1
673	3-phosphoshikimate 1-carboxyvinyltransferase OS=Paenarthrobacter nicotinovorans GN=aroA PE=3 SV=1	A0A175J1X3_PAENI	47 kDa	Paenarthrobacter nicotinovorans		1
674	6,7-dimethyl-8-ribityllumazine synthase OS=Paenarthrobacter aurescens (strain TC1) GN=ribH PE=3 SV=1 (RISB_PAEAT)	RISB_PAEAT [2]	17 kDa	Paenarthrobacter nicotinovorans and Paenarthrobacter aureus TC1	2			2
675	Cysteine synthase OS=Paenarthrobacter nicotinovorans GN=CVCC1112_317 PE=4 SV=1	A0A175J0J9_PAENI	49 kDa	Paenarthrobacter nicotinovorans					1
676	GntR family transcriptional regulator OS=Paenarthrobacter nicotinovorans GN=CVCC1112_3754 PE=4 SV=1	A0A175JA58_PAENI	24 kDa	Paenarthrobacter nicotinovorans and Paenarthrobacter aureus TC1		1
677	Sulfonate ABC transporter substrate-binding protein OS=Paenarthrobacter nicotinovorans GN=CVCC1112_253 PE=4 SV=1	A0A175J0F1_PAENI	40 kDa	Paenarthrobacter nicotinovorans and Paenarthrobacter aureus TC1			3
678	TetR family transcriptional regulator OS=Paenarthrobacter nicotinovorans GN=CVCC1112_2148 PE=4 SV=1	A0A175J5Y9_PAENI	21 kDa	Paenarthrobacter nicotinovorans					2
679	Lipoate-protein ligase A OS=Paenarthrobacter nicotinovorans GN=CVCC1112_1640 PE=4 SV=1	A0A175J4F1_PAENI	26 kDa	Paenarthrobacter nicotinovorans					1
680	Phosphoglycerate mutase family protein OS=Paenarthrobacter aurescens (strain TC1) GN=AAur_3956 PE=3 SV=1	A1RBL8_PAEAT	21 kDa	Paenarthrobacter aureus TC1		1
681	Serine hydroxymethyltransferase OS=Paenarthrobacter nicotinovorans GN=glyA PE=3 SV=1	A0A175JBN2_PAENI	47 kDa	Paenarthrobacter nicotinovorans and Paenarthrobacter aureus TC1		1
682	Protein GrpE OS=Paenarthrobacter nicotinovorans GN=grpE PE=3 SV=1	A0A175J642_PAENI	23 kDa	Paenarthrobacter nicotinovorans			1		4
683	GntR family transcriptional regulator OS=Paenarthrobacter nicotinovorans GN=CVCC1112_2958 PE=4 SV=1	A0A175J8C3_PAENI	26 kDa	Paenarthrobacter nicotinovorans					2
684	Polyphosphate:nucleotide phosphotransferase OS=Paenarthrobacter nicotinovorans GN=CVCC1112_540 PE=4 SV=1	A0A175J194_PAENI	31 kDa	Paenarthrobacter nicotinovorans					1
685	Uncharacterized protein OS=Paenarthrobacter nicotinovorans GN=CVCC1112_782 PE=3 SV=1	A0A175J202_PAENI	30 kDa	Paenarthrobacter nicotinovorans	1	1	1
686	Alcohol dehydrogenase OS=Paenarthrobacter nicotinovorans GN=CVCC1112_4398 PE=4 SV=1	A0A175JCK3_PAENI	33 kDa	Paenarthrobacter nicotinovorans		1
687	Uncharacterized protein OS=Paenarthrobacter nicotinovorans GN=CVCC1112_2512 PE=4 SV=1	A0A175J6V1_PAENI	38 kDa	Paenarthrobacter nicotinovorans			2
688	Uncharacterized protein OS=Paenarthrobacter aurescens (strain TC1) GN=AAur_pTC10135 PE=4 SV=1	A1RCP5_PAEAT	20 kDa	Paenarthrobacter aureus TC1					1
689	ORF377 OS=Paenarthrobacter nicotinovorans GN=coxF PE=4 SV=1	Q93NF8_PAENI	40 kDa	Paenarthrobacter nicotinovorans			1
690	Alpha-1,4-glucan:maltose-1-phosphate maltosyltransferase OS=Paenarthrobacter aurescens (strain TC1) GN=glgE PE=3 SV=1	A1R390_PAEAT	77 kDa	Paenarthrobacter aureus TC1			1
691	Putative acyl-CoA thiolase OS=Paenarthrobacter aurescens (strain TC1) GN=AAur_2958 PE=3 SV=1	A1R8V5_PAEAT	41 kDa	Paenarthrobacter aureus TC1		4			2
692	Ribosomal RNA small subunit methyltransferase E OS=Paenarthrobacter nicotinovorans GN=CVCC1112_1545 PE=3 SV=1	A0A175J405_PAENI	26 kDa	Paenarthrobacter nicotinovorans	2	1	1
693	Molybdenum cofactor biosynthesis protein MoaE OS=Paenarthrobacter nicotinovorans GN=CVCC1112_3231 PE=4 SV=1	A0A175J918_PAENI	16 kDa	Paenarthrobacter nicotinovorans		1	1		4
694	ABC transporter OS=Paenarthrobacter nicotinovorans GN=CVCC1112_1402 PE=4 SV=1	A0A175J3L7_PAENI	31 kDa	Paenarthrobacter nicotinovorans			1
695	Orotidine 5'-phosphate decarboxylase OS=Paenarthrobacter aurescens (strain TC1) GN=pyrF PE=3 SV=1	A1R6Z2_PAEAT	29 kDa	Paenarthrobacter aureus TC1			1
696	Acetyl-CoA acetyltransferase OS=Paenarthrobacter nicotinovorans GN=CVCC1112_396 PE=3 SV=1	A0A175J0S9_PAENI	41 kDa	Paenarthrobacter nicotinovorans		4			2
697	Malonic semialdehyde reductase OS=Paenarthrobacter nicotinovorans GN=CVCC1112_3446 PE=4 SV=1	A0A175J9B2_PAENI	22 kDa	Paenarthrobacter nicotinovorans and Paenarthrobacter aureus TC1					2
698	Phenazine biosynthesis protein PhzF OS=Paenarthrobacter nicotinovorans GN=CVCC1112_1917 PE=4 SV=1	A0A175J5Q8_PAENI	30 kDa	Paenarthrobacter nicotinovorans and Paenarthrobacter aureus TC1					1
699	Uncharacterized protein OS=Paenarthrobacter nicotinovorans GN=CVCC1112_1657 PE=4 SV=1	A0A175J504_PAENI	19 kDa	Paenarthrobacter nicotinovorans and Paenarthrobacter aureus TC1		1			1
700	UbiE family methyltransferase OS=Paenarthrobacter nicotinovorans GN=CVCC1112_2164 PE=4 SV=1	A0A175J5Q7_PAENI	30 kDa	Paenarthrobacter nicotinovorans and Paenarthrobacter aureus TC1		1			2
701	Metal-sulfur cluster biosynthetic enzyme OS=Paenarthrobacter nicotinovorans GN=CVCC1112_1408 PE=4 SV=1	A0A175J3U3_PAENI	12 kDa	Paenarthrobacter nicotinovorans and Paenarthrobacter aureus TC1					1
702	2-oxoisovalerate dehydrogenase subunit beta OS=Paenarthrobacter nicotinovorans GN=CVCC1112_894 PE=4 SV=1	A0A175J2D1_PAENI	36 kDa	Paenarthrobacter nicotinovorans and Paenarthrobacter aureus TC1		1
703	TetR family transcriptional regulator OS=Paenarthrobacter nicotinovorans GN=CVCC1112_1068 PE=4 SV=1	A0A175J3B8_PAENI	25 kDa	Paenarthrobacter nicotinovorans		1			2
704	Thioredoxin OS=Paenarthrobacter nicotinovorans GN=CVCC1112_310 PE=4 SV=1	A0A175J0K0_PAENI	14 kDa	Paenarthrobacter nicotinovorans		1			1
705	Barnase inhibitor OS=Paenarthrobacter nicotinovorans GN=CVCC1112_2448 PE=4 SV=1	A0A175J6U2_PAENI	13 kDa	Paenarthrobacter nicotinovorans		4
706	GTP cyclohydrolase OS=Paenarthrobacter nicotinovorans GN=CVCC1112_2850 PE=4 SV=1	A0A175J7U6_PAENI	22 kDa	Paenarthrobacter nicotinovorans					1
707	Oligoribonuclease OS=Paenarthrobacter nicotinovorans GN=CVCC1112_1736 PE=4 SV=1	A0A175J4I7_PAENI	22 kDa	Paenarthrobacter nicotinovorans		1
708	Putative EAL domain protein OS=Paenarthrobacter aurescens (strain TC1) GN=AAur_0324 PE=4 SV=1	A1R1M9_PAEAT	39 kDa	Paenarthrobacter aureus TC1		1
709	Adenylate kinase OS=Paenarthrobacter aurescens (strain TC1) GN=adk PE=3 SV=1	A1RDJ5_PAEAT	21 kDa	Paenarthrobacter aureus TC1		4	1		2
710	Putative quinone oxidoreductase OS=Paenarthrobacter aurescens (strain TC1) GN=AAur_0846 PE=4 SV=1	A1R329_PAEAT	34 kDa	Paenarthrobacter aureus TC1					1
711	ABC transporter substrate-binding protein OS=Paenarthrobacter nicotinovorans GN=CVCC1112_4409 PE=4 SV=1	A0A175JCJ6_PAENI	34 kDa	Paenarthrobacter nicotinovorans		1
712	Para-aminobenzoate synthase OS=Paenarthrobacter nicotinovorans GN=CVCC1112_1837 PE=4 SV=1	A0A175J5I2_PAENI	23 kDa	Paenarthrobacter nicotinovorans		1	1		4
713	Uncharacterized protein OS=Paenarthrobacter aurescens (strain TC1) GN=AAur_1639 PE=4 SV=1	A1R593_PAEAT	26 kDa	Paenarthrobacter aureus TC1		1
714	Uncharacterized protein OS=Paenarthrobacter aurescens (strain TC1) GN=AAur_2586 PE=4 SV=1	A1R7U5_PAEAT	28 kDa	Paenarthrobacter aureus TC1	2	4	3	1	3
715	Uncharacterized protein OS=Paenarthrobacter nicotinovorans GN=CVCC1112_3170 PE=4 SV=1	A0A175J8R5_PAENI	26 kDa	Paenarthrobacter nicotinovorans		1
716	Glutathione peroxidase OS=Paenarthrobacter nicotinovorans GN=CVCC1112_2697 PE=3 SV=1	A0A175J7X7_PAENI	18 kDa	Paenarthrobacter nicotinovorans and Paenarthrobacter aureus TC1		1	1
717	Aminoglycoside phosphotransferase OS=Paenarthrobacter nicotinovorans GN=CVCC1112_623 PE=4 SV=1	A0A175J1H0_PAENI	41 kDa	Paenarthrobacter nicotinovorans		1
718	Putative phosphotransferase OS=Paenarthrobacter aurescens (strain TC1) GN=AAur_2738 PE=4 SV=1	A1R889_PAEAT	44 kDa	Paenarthrobacter nicotinovorans and Paenarthrobacter aureus TC1		1
719	MarR family transcriptional regulator OS=Paenarthrobacter nicotinovorans GN=CVCC1112_4441 PE=4 SV=1	A0A175JCI7_PAENI	18 kDa	Paenarthrobacter nicotinovorans		3			1
720	Putative luciferase-like monooxygenase OS=Paenarthrobacter aurescens (strain TC1) GN=AAur_3723 PE=4 SV=1	A1RAZ7_PAEAT	35 kDa	Paenarthrobacter aureus TC1			2
721	Zinc-binding dehydrogenase OS=Paenarthrobacter nicotinovorans GN=CVCC1112_763 PE=3 SV=1	A0A175J1V2_PAENI	39 kDa	Paenarthrobacter nicotinovorans				1	1
722	GTP cyclohydrolase 1 type 2 homolog OS=Paenarthrobacter nicotinovorans GN=CVCC1112_1745 PE=3 SV=1	A0A175J4J8_PAENI	32 kDa	Paenarthrobacter nicotinovorans		1			3
723	Peroxiredoxin OS=Paenarthrobacter nicotinovorans GN=CVCC1112_872 PE=4 SV=1	A0A175J273_PAENI	20 kDa	Paenarthrobacter nicotinovorans					2
724	50S ribosomal protein L36 2 OS=Paenarthrobacter aurescens (strain TC1) GN=rpmJ2 PE=3 SV=1	RL362_PAEAT	4 kDa	Paenarthrobacter nicotinovorans and Paenarthrobacter aureus TC1			1
725	Uncharacterized protein OS=Paenarthrobacter nicotinovorans GN=CVCC1112_2438 PE=4 SV=1	A0A175J6T2_PAENI	19 kDa	Paenarthrobacter nicotinovorans	3		1		1
726	Histidine kinase OS=Paenarthrobacter nicotinovorans GN=CVCC1112_135 PE=4 SV=1	A0A175J014_PAENI	58 kDa	Paenarthrobacter nicotinovorans		1
727	2-hydroxyhepta-2,4-diene-1,7-dioate isomerase OS=Paenarthrobacter nicotinovorans GN=CVCC1112_3719 PE=4 SV=1	A0A175JAL7_PAENI	28 kDa	Paenarthrobacter nicotinovorans			1		1
728	N5-carboxyaminoimidazole ribonucleotide mutase OS=Paenarthrobacter nicotinovorans GN=purE PE=3 SV=1	A0A175J2V6_PAENI	19 kDa	Paenarthrobacter nicotinovorans	2		2
729	Putative transcriptional regulator, PadR family domain protein OS=Paenarthrobacter aurescens (strain TC1) GN=AAur_2839 PE=4 SV=1	A1R8I7_PAEAT	19 kDa	Paenarthrobacter aureus TC1	2	1		1
730	3-hexulose-6-phosphate synthase OS=Paenarthrobacter nicotinovorans GN=CVCC1112_3886 PE=4 SV=1	A0A175JAK4_PAENI	21 kDa	Paenarthrobacter nicotinovorans					2
731	Putative haloacid dehalogenase-like hydrolase OS=Paenarthrobacter aurescens (strain TC1) GN=AAur_0064 PE=4 SV=1 (A1R0Y1_PAEAT)	A1R0Y1_PAEAT	29 kDa	Paenarthrobacter nicotinovorans and Paenarthrobacter aureus TC1					1
732	Lipase/esterase OS=Paenarthrobacter nicotinovorans GN=CVCC1112_1788 PE=4 SV=1	A0A175J4X9_PAENI	29 kDa	Paenarthrobacter nicotinovorans and Paenarthrobacter aureus TC1		2			2
733	Methionine aminopeptidase OS=Paenarthrobacter nicotinovorans GN=map PE=3 SV=1	A0A175J9B5_PAENI	32 kDa	Paenarthrobacter nicotinovorans and Paenarthrobacter aureus TC1			1
734	Thioesterase OS=Paenarthrobacter nicotinovorans GN=CVCC1112_1641 PE=4 SV=1	A0A175J4F4_PAENI	29 kDa	Paenarthrobacter nicotinovorans and Paenarthrobacter aureus TC1					2
735	Formyltetrahydrofolate deformylase OS=Paenarthrobacter nicotinovorans GN=purU PE=3 SV=1	A0A175JBM4_PAENI	34 kDa	Paenarthrobacter nicotinovorans		1			1
736	UPF0145 protein AAur_1414 OS=Paenarthrobacter aurescens (strain TC1) GN=AAur_1414 PE=3 SV=1	A1R4M6_PAEAT	16 kDa	Paenarthrobacter nicotinovorans and Paenarthrobacter aureus TC1		2
737	Urea amidolyase OS=Paenarthrobacter nicotinovorans GN=CVCC1112_1797 PE=4 SV=1	A0A175J5E2_PAENI	57 kDa	Paenarthrobacter nicotinovorans		3
738	Trk-type K+ transport system, NAD-binding component OS=Paenarthrobacter aurescens (strain TC1) GN=trkA PE=4 SV=1	A1R5N2_PAEAT	26 kDa	Paenarthrobacter aureus TC1					1
739	Dioxygenase OS=Paenarthrobacter nicotinovorans GN=CVCC1112_1406 PE=4 SV=1	A0A175J3L8_PAENI	13 kDa	Paenarthrobacter nicotinovorans		1			3
740	XRE family transcriptional regulator OS=Paenarthrobacter nicotinovorans GN=CVCC1112_4492 PE=4 SV=1	A0A175JCG7_PAENI	21 kDa	Paenarthrobacter nicotinovorans and Paenarthrobacter aureus TC1				1
741	Oxidoreductase OS=Paenarthrobacter nicotinovorans GN=CVCC1112_1389 PE=4 SV=1	A0A175J3R4_PAENI	34 kDa	Paenarthrobacter nicotinovorans		1
742	Molecular chaperone DnaJ OS=Paenarthrobacter nicotinovorans GN=CVCC1112_2200 PE=4 SV=1	A0A175J603_PAENI	34 kDa	Paenarthrobacter nicotinovorans					1
743	Putative transcriptional regulator, LysR family OS=Paenarthrobacter aurescens (strain TC1) GN=AAur_1458 PE=4 SV=1	A1R4S0_PAEAT	32 kDa	Paenarthrobacter aureus TC1					1
744	MoxR family protein OS=Paenarthrobacter aurescens (strain TC1) GN=AAur_2348 PE=4 SV=1	A1R773_PAEAT	39 kDa	Paenarthrobacter aureus TC1					1
745	Uncharacterized protein OS=Paenarthrobacter nicotinovorans GN=CVCC1112_3407 PE=4 SV=1	A0A175J9X7_PAENI	28 kDa	Paenarthrobacter nicotinovorans					1
746	Thioredoxin OS=Paenarthrobacter nicotinovorans GN=CVCC1112_1872 PE=3 SV=1	A0A175J4Z5_PAENI	12 kDa	Paenarthrobacter nicotinovorans		1			1
747	Molybdenum cofactor sulfurase OS=Paenarthrobacter nicotinovorans GN=CVCC1112_335 PE=4 SV=1	A0A175J0L5_PAENI	24 kDa	Paenarthrobacter nicotinovorans		2	1
748	Uncharacterized protein OS=Paenarthrobacter nicotinovorans GN=CVCC1112_1450 PE=4 SV=1	A0A175J3X2_PAENI	10 kDa	Paenarthrobacter nicotinovorans		1			1
749	PhnB protein OS=Paenarthrobacter nicotinovorans GN=CVCC1112_1509 PE=4 SV=1	A0A175J431_PAENI	15 kDa	Paenarthrobacter nicotinovorans		2			3
750	Histidinol-phosphate aminotransferase OS=Paenarthrobacter aurescens (strain TC1) GN=hisC PE=3 SV=1	HIS8_PAEAT	40 kDa	Paenarthrobacter aureus TC1		2	2		1
751	Putative pyruvate dehydrogenase E1 (Lipoamide) alpha subunit OS=Paenarthrobacter aurescens (strain TC1) GN=AAur_2538 PE=4 SV=1	A1R7P7_PAEAT	38 kDa	Paenarthrobacter aureus TC1		1
752	MarR family transcriptional regulator OS=Paenarthrobacter nicotinovorans GN=CVCC1112_2704 PE=4 SV=1	A0A175J793_PAENI	15 kDa	Paenarthrobacter nicotinovorans					1
753	Ferric uptake regulation protein OS=Paenarthrobacter aurescens (strain TC1) GN=fur PE=3 SV=1	A1R7Y5_PAEAT	18 kDa	Paenarthrobacter aureus TC1					1
754	Tryptophan synthase alpha chain OS=Paenarthrobacter nicotinovorans GN=trpA PE=3 SV=1	A0A175J7V9_PAENI	28 kDa	Paenarthrobacter nicotinovorans			3
755	Uncharacterized protein OS=Paenarthrobacter nicotinovorans PE=4 SV=1	Q8GAC8_PAENI	20 kDa	Paenarthrobacter nicotinovorans			1		2
756	Cysteine desulfurase OS=Paenarthrobacter nicotinovorans GN=CVCC1112_741 PE=3 SV=1	A0A175J1T6_PAENI	49 kDa	Paenarthrobacter nicotinovorans			2
757	UPF0271 protein CVCC1112_4028 OS=Paenarthrobacter nicotinovorans GN=CVCC1112_4028 PE=3 SV=1	A0A175JBI1_PAENI	26 kDa	Paenarthrobacter nicotinovorans and Paenarthrobacter aureus TC1					1
758	Uncharacterized protein OS=Paenarthrobacter aurescens (strain TC1) GN=AAur_4099 PE=4 SV=1	A1RC04_PAEAT	20 kDa	Paenarthrobacter aureus TC1		1
759	Dihydrolipoamide acetyltransferase component of pyruvate dehydrogenase complex OS=Paenarthrobacter nicotinovorans GN=CVCC1112_893 PE=3 SV=1	A0A175J277_PAENI	48 kDa	Paenarthrobacter nicotinovorans		1
760	Molybdopterin synthase, large subunit OS=Paenarthrobacter nicotinovorans GN=moaE PE=4 SV=1	O31228_PAENI	16 kDa	Paenarthrobacter nicotinovorans			2		1
761	Putative YCII-related domain protein OS=Paenarthrobacter aurescens (strain TC1) GN=AAur_3760 PE=4 SV=1	A1RB27_PAEAT	10 kDa	Paenarthrobacter aureus TC1		1			1
762	Methyltransferase OS=Paenarthrobacter nicotinovorans GN=CVCC1112_3701 PE=4 SV=1	A0A175JAE4_PAENI	20 kDa	Paenarthrobacter nicotinovorans	1
763	Putative transcriptional regulator, GntR family OS=Paenarthrobacter aurescens (strain TC1) GN=AAur_1996 PE=4 SV=1	A1R679_PAEAT	28 kDa	Paenarthrobacter aureus TC1					1
764	Peptide deformylase OS=Paenarthrobacter nicotinovorans GN=def PE=3 SV=1	A0A175J4T0_PAENI	21 kDa	Paenarthrobacter nicotinovorans					1
765	Uncharacterized protein OS=Paenarthrobacter nicotinovorans GN=CVCC1112_1763 PE=4 SV=1	A0A175J4X5_PAENI	18 kDa	Paenarthrobacter nicotinovorans			1
766	Phosphotransferase OS=Paenarthrobacter nicotinovorans GN=CVCC1112_3021 PE=4 SV=1	A0A175J8G6_PAENI	9 kDa	Paenarthrobacter nicotinovorans and Paenarthrobacter aureus TC1		1
767	Uncharacterized protein OS=Paenarthrobacter nicotinovorans GN=CVCC1112_2222 PE=4 SV=1	A0A175J606_PAENI	23 kDa	Paenarthrobacter nicotinovorans		1
768	Lyase OS=Paenarthrobacter nicotinovorans GN=CVCC1112_3029 PE=4 SV=1	A0A175J8L4_PAENI	15 kDa	Paenarthrobacter nicotinovorans					1
769	N utilization substance protein B homolog OS=Paenarthrobacter aurescens (strain TC1) GN=nusB PE=3 SV=1	NUSB_PAEAT	15 kDa	Paenarthrobacter aureus TC1					2
770	Glyoxalase OS=Paenarthrobacter nicotinovorans GN=CVCC1112_2966 PE=4 SV=1	A0A175J7X3_PAENI	15 kDa	Paenarthrobacter nicotinovorans					1
771	Pyruvate dehydrogenase OS=Paenarthrobacter nicotinovorans GN=CVCC1112_851 PE=4 SV=1	A0A175J252_PAENI	38 kDa	Paenarthrobacter nicotinovorans		2
772	1-deoxy-D-xylulose 5-phosphate reductoisomerase OS=Paenarthrobacter nicotinovorans GN=dxr PE=3 SV=1	A0A175J928_PAENI	41 kDa	Paenarthrobacter nicotinovorans		1			1
773	TetR family transcriptional regulator OS=Paenarthrobacter nicotinovorans GN=CVCC1112_2691 PE=4 SV=1	A0A175J7I4_PAENI	25 kDa	Paenarthrobacter nicotinovorans					1
774	Uncharacterized protein OS=Paenarthrobacter nicotinovorans GN=CVCC1112_3739 PE=4 SV=1	A0A175JAM2_PAENI	17 kDa	Paenarthrobacter nicotinovorans			1
775	Uncharacterized protein OS=Paenarthrobacter aurescens (strain TC1) GN=AAur_1857 PE=4 SV=1	A1R5U4_PAEAT	38 kDa	Paenarthrobacter aureus TC1			2
776	tRNA (guanine-N(1)-)-methyltransferase OS=Paenarthrobacter nicotinovorans GN=trmD PE=3 SV=1	A0A175JAF7_PAENI	29 kDa	Paenarthrobacter nicotinovorans					1
777	N5-carboxyaminoimidazole ribonucleotide mutase OS=Paenarthrobacter aurescens (strain TC1) GN=purE PE=3 SV=1	A1R4C6_PAEAT	19 kDa	Paenarthrobacter aureus TC1	2		2
778	Putative amino acid ABC transporter OS=Paenarthrobacter aurescens (strain TC1) GN=AAur_1030 PE=4 SV=1	A1R3K7_PAEAT	28 kDa	Paenarthrobacter aureus TC1		1	1
779	Putative ABC transporter, ATP-binding protein OS=Paenarthrobacter aurescens (strain TC1) GN=AAur_2102 PE=4 SV=1	A1R6I4_PAEAT	34 kDa	Paenarthrobacter aureus TC1			1
780	Nucleoside diphosphate kinase OS=Paenarthrobacter aurescens (strain TC1) GN=ndk PE=3 SV=1	A1R793_PAEAT	18 kDa	Paenarthrobacter aureus TC1					1
781	Uncharacterized protein OS=Paenarthrobacter nicotinovorans GN=CVCC1112_3938 PE=4 SV=1	A0A175JB71_PAENI	19 kDa	Paenarthrobacter nicotinovorans		1
782	Uncharacterized protein OS=Paenarthrobacter nicotinovorans GN=CVCC1112_491 PE=4 SV=1	A0A175J127_PAENI	22 kDa	Paenarthrobacter nicotinovorans		1
783	Adenine deaminase OS=Paenarthrobacter nicotinovorans GN=CVCC1112_1273 PE=3 SV=1	A0A175J3F9_PAENI	38 kDa	Paenarthrobacter nicotinovorans		1
784	Putative transcriptional regulator, MarR family OS=Paenarthrobacter aurescens (strain TC1) GN=AAur_0674 PE=4 SV=1	A1R2L5_PAEAT	15 kDa	Paenarthrobacter aureus TC1					1
785	LacI family transcriptional regulator OS=Paenarthrobacter nicotinovorans GN=CVCC1112_2087 PE=4 SV=1	A0A175J677_PAENI	35 kDa	Paenarthrobacter nicotinovorans					1
786	Putative MaoC-like domain protein OS=Paenarthrobacter aurescens (strain TC1) GN=AAur_3001 PE=4 SV=1	A1R8Z6_PAEAT	15 kDa	Paenarthrobacter nicotinovorans and Paenarthrobacter aureus TC1		1
787	TetR family transcriptional regulator OS=Paenarthrobacter nicotinovorans GN=CVCC1112_1268 PE=4 SV=1	A0A175J3F2_PAENI	19 kDa	Paenarthrobacter nicotinovorans					1
788	TetR family transcriptional regulator OS=Paenarthrobacter nicotinovorans GN=CVCC1112_562 PE=4 SV=1	A0A175J1C5_PAENI	22 kDa	Paenarthrobacter nicotinovorans				1
789	Aminotransferase, class V protein OS=Paenarthrobacter aurescens (strain TC1) GN=AAur_2646 PE=3 SV=1	A1R802_PAEAT	49 kDa	Paenarthrobacter aureus TC1			1
790	Ferredoxin OS=Paenarthrobacter nicotinovorans GN=CVCC1112_557 PE=4 SV=1	A0A175J178_PAENI	11 kDa	Paenarthrobacter nicotinovorans and Paenarthrobacter aureus TC1	1			1
