# Supplementary material for: Proteomics based analysis of the nicotine catabolism in Paenarthrobacter nicotinovorans pAO1
Source: Sci Rep. 2018 Nov 2;8:16239. doi: 10.1038/s41598-018-34687-y (PMC6214936; doi:10.1038/s41598-018-34687-y)
Supplement: Supplementary file 3 — Supplementary table 2. [file 41598_2018_34687_MOESM3_ESM.xlsx]

## Sheet: Sheet1
	Supplementary Table 2. Differentially regulated proteins during the growth of Paenarthrobacter nicotinovorans on different carbon sources
	Fold Change as calculated by Scaffold v.4.8.2– weighted number of spectral counts for one protein in one sample vs weighted number of spectral counts in the other sample; a value is defined “significant” when it is either greater than or equal to 2.0 (protein is upregulated) or it is less than or equal to 0.5 (protein is down-regulated). INF - protein identified in the first condition, but not se…
	Protein	UniProt ID	Fold Change			Fisher's exact test (p-value)
			Nicotine vs Citrate	Nicotine and Citrate vs Citrate	Nicotine vs Nicotine and Citrate	Nicotine vs Citrate *p<0.00245	Nicotine and Citrate vs Citrate *p<0.00077	Nicotine vs Nicotine and Citrate*p<0.00249
	pAO1 encoded proteins
1	2,6-dihydropseudooxynicotine hydrolase OS=Paenarthrobacter nicotinovorans PE=1 SV=1	DHPON_PAENI	INF	INF	3	< 0.00010	< 0.00010	< 0.00010
2	2,6-dihydroxypyridine 3-monooxygenase OS=Paenarthrobacter nicotinovorans GN=dhpH PE=1 SV=1	DHPH_PAENI	INF	INF	2.8	< 0.00010	< 0.00010	< 0.00010
3	2-oxoglutaramate amidase OS=Paenarthrobacter nicotinovorans PE=1 SV=1	NIT_PAENI	INF	INF	2.3	< 0.00010	< 0.00010	0.011
4	4-methylaminobutanoate oxidase (formaldehyde-forming) OS=Paenarthrobacter nicotinovorans GN=abo PE=1 SV=1	MABO1_PAENI	INF	n.d	INF	0.00013	-	< 0.00010
5	4-methylaminobutanoate oxidase (methylamine-forming) OS=Paenarthrobacter nicotinovorans GN=mao PE=1 SV=1	MABO2_PAENI	INF	INF	3.9	< 0.00010	< 0.00010	< 0.00010
6	6-hydroxy-L-nicotine oxidase OS=Paenarthrobacter nicotinovorans GN=6-hlno PE=1 SV=1	Q93NH4_PAENI	INF	INF	27	< 0.00010	0.00029	< 0.00010
7	6-hydroxypseudooxynicotine dehydrogenase complex subunit alpha OS=Paenarthrobacter nicotinovorans GN=kdhA PE=1 SV=2	KDHA_PAENI	INF	INF	4.2	< 0.00010	< 0.00010	< 0.00010
8	Bifunctional protein FolD OS=Paenarthrobacter nicotinovorans GN=folD PE=3 SV=1	Q8GAI4_PAENI	INF	n.d	INF	0.00069	-	0.0002
9	Formyltetrahydrofolate deformylase OS=Paenarthrobacter nicotinovorans GN=purU PE=3 SV=1	Q8GAI2_PAENI	INF	n.d	INF	0.0017	-	0.0014
10	Hypothetical polyketide cyclase OS=Paenarthrobacter nicotinovorans PE=4 SV=1	Q93NG4_PAENI	INF	INF	1.4	< 0.00010	< 0.00010	0.15
11	NAD(P)H-Nicotine Blue (4,4',5,5'-tetrahydroxy-3,3'-diazadiphenoquinone-(2,2')) Oxidoreductase OS=Paenarthrobacter nicotinovorans GN=nbr PE=4 SV=1	Q8GAJ2_PAENI	INF	INF	1.4	< 0.00010	< 0.00010	0.23
12	NdhL OS=Paenarthrobacter nicotinovorans GN=ndhL PE=4 SV=1	Q93NH5_PAENI	INF	INF	3.1	< 0.00010	0.00031	0.0058
13	NdhM OS=Paenarthrobacter nicotinovorans GN=ndhA PE=4 SV=1	Q59127_PAENI	INF	INF	2.7	< 0.00010	< 0.00010	0.0078
14	Nicotine dehydrogenase OS=Paenarthrobacter nicotinovorans GN=ndhC PE=4 SV=1	Q59129_PAENI	INF	INF	3.1	< 0.00010	0.00031	0.0058
15	ORF106 OS=Paenarthrobacter nicotinovorans PE=4 SV=1	Q93NG5_PAENI	INF	INF	1.5	0.0011	< 0.00010	0.25
16	ORF235 OS=Paenarthrobacter nicotinovorans GN=coxG PE=4 SV=1	Q93NG2_PAENI	INF	INF	2	< 0.00010	< 0.00010	0.00017
17	ORF297 OS=Paenarthrobacter nicotinovorans GN=coxD PE=4 SV=1	Q93NG0_PAENI	INF	INF	1.5	< 0.00010	< 0.00010	0.24
18	Succinate-semialdehyde dehydrogenase OS=Paenarthrobacter nicotinovorans GN=sad PE=1 SV=1	SSDH_PAENI	INF	INF	7.4	< 0.00010	0.00023	0.00013
19	Uncharacterized protein OS=Paenarthrobacter nicotinovorans PE=4 SV=1	Q8GAH6_PAENI	INF	n.d	INF	0.00032	-	0.00014
	Chromosome encoded proteins
20	Glucoamylase OS=Paenarthrobacter nicotinovorans GN=CVCC1112_3725 PE=4 SV=1	A0A175JA31_PAENI	INF	INF	3.7	< 0.00010	0.024	0.21
21	Malate dehydrogenase OS=Paenarthrobacter nicotinovorans GN=CVCC1112_4111 PE=4 SV=1	A0A175JBL3_PAENI	61	0.5	120	< 0.00010	0.44	< 0.00010
22	D-3-phosphoglycerate dehydrogenase OS=Paenarthrobacter nicotinovorans GN=CVCC1112_881 PE=3 SV=1	A0A175J283_PAENI	35	0.5	71	< 0.00010	0.71	< 0.00010
23	DNA-directed RNA polymerase subunit beta' OS=Paenarthrobacter nicotinovorans GN=rpoC PE=3 SV=1	A0A175J1G8_PAENI	12	2.3	5.4	< 0.00010	0.093	< 0.00010
24	Methionine--tRNA ligase OS=Paenarthrobacter nicotinovorans GN=metG PE=3 SV=1	A0A175J2C0_PAENI	7	0	INF	0.029	0.21	0.001
25	O-acetylhomoserine aminocarboxypropyltransferase OS=Paenarthrobacter nicotinovorans GN=CVCC1112_952 PE=3 SV=1	A0A175J2F6_PAENI	5.3	0.8	6.2	0.0047	0.4	0.0012
26	50S ribosomal protein L1 OS=Paenarthrobacter nicotinovorans GN=rplA PE=3 SV=1	A0A175J0T5_PAENI	3.4	0.8	4.1	< 0.00010	0.14	< 0.00010
27	Elongation factor G OS=Paenarthrobacter nicotinovorans GN=fusA PE=3 SV=1	A0A175J0T3_PAENI	2.9	0.3	11	0.0023	< 0.00010	0.00029
28	Adenylosuccinate lyase OS=Paenarthrobacter nicotinovorans GN=CVCC1112_3775 PE=3 SV=1	A0A175JA73_PAENI	2.8	0.1	INF	0.1	0.011	0.001
29	Catalase OS=Paenarthrobacter nicotinovorans GN=CVCC1112_294 PE=3 SV=1	A0A175J0M2_PAENI	2.5	2.4	1	0.00043	< 0.00010	0.16
30	Elongation factor Tu OS=Paenarthrobacter nicotinovorans GN=tuf PE=3 SV=1	A0A175J0V4_PAENI	2	0.8	2.4	0.00027	0.00031	< 0.00010
31	ATP synthase gamma chain OS=Paenarthrobacter nicotinovorans GN=atpG PE=3 SV=1	A0A175J212_PAENI	1.9	0.6	3.2	0.11	0.013	0.001
32	ABC transporter ATP-binding protein OS=Paenarthrobacter nicotinovorans GN=CVCC1112_552 PE=3 SV=1	A0A175J1B4_PAENI	1	0.4	2.2	0.11	0.0005	0.083
33	30S ribosomal protein S2 OS=Paenarthrobacter nicotinovorans GN=rpsB PE=3 SV=1	A0A175J2F1_PAENI	0.9	0.9	1	0.0012	0.018	0.11
34	ATP synthase subunit beta OS=Paenarthrobacter nicotinovorans GN=atpD PE=3 SV=1	A0A175J1Y2_PAENI	0.9	1	0.9	< 0.00010	0.062	0.0007
35	DNA-directed RNA polymerase subunit beta OS=Paenarthrobacter nicotinovorans GN=rpoB PE=3 SV=1	A0A175J0S4_PAENI	0.9	1.5	0.6	0.0012	0.0019	< 0.00010
36	60 kDa chaperonin OS=Paenarthrobacter nicotinovorans GN=groL PE=3 SV=1	A0A175J114_PAENI	0.8	1.4	0.6	0.0003	0.023	< 0.00010
37	Isocitrate dehydrogenase OS=Paenarthrobacter nicotinovorans GN=CVCC1112_1205 PE=4 SV=1	A0A175J322_PAENI	0.7	0.8	0.9	0.00029	0.0027	0.061
38	60 kDa chaperonin OS=Paenarthrobacter nicotinovorans GN=groL PE=3 SV=1	A0A175JAC0_PAENI	0.7	1.2	0.6	< 0.00010	0.13	< 0.00010
39	Enolase OS=Paenarthrobacter nicotinovorans GN=eno PE=3 SV=1	A0A175J2Z7_PAENI	0.7	1.1	0.6	< 0.00010	0.47	< 0.00010
40	Succinate--CoA ligase [ADP-forming] subunit beta OS=Paenarthrobacter nicotinovorans GN=sucC PE=3 SV=1	A0A175JA53_PAENI	0.6	0.5	1.2	0.00015	0.00047	0.52
41	Dihydrolipoamide acetyltransferase component of pyruvate dehydrogenase complex OS=Paenarthrobacter nicotinovorans GN=CVCC1112_2779 PE=3 SV=1	A0A175J7X0_PAENI	0.6	1.4	0.6	0.0012	0.16	0.0021
42	ATP synthase subunit delta OS=Paenarthrobacter nicotinovorans GN=atpH PE=3 SV=1	A0A175J1Z4_PAENI	0.6	1	0.6	< 0.00010	0.18	0.00038
43	ATP-dependent RNA helicase DeaD OS=Paenarthrobacter nicotinovorans GN=deaD PE=3 SV=1	A0A175J0L9_PAENI	0.6	1.6	0.4	0.0024	0.082	0.00014
44	Pyruvate carboxylase OS=Paenarthrobacter nicotinovorans GN=CVCC1112_3347 PE=4 SV=1	A0A175J9R5_PAENI	0.5	0.4	3	0.15	0.00021	0.016
45	Chaperone protein DnaK OS=Paenarthrobacter nicotinovorans GN=dnaK PE=2 SV=1	A0A175J635_PAENI	0.5	1.1	0.5	< 0.00010	0.45	< 0.00010
46	GMP synthase [glutamine-hydrolyzing] OS=Paenarthrobacter nicotinovorans GN=guaA PE=3 SV=1	A0A175J1R5_PAENI	0.5	1.4	0.3	0.0016	0.2	0.00046
47	30S ribosomal protein S20 OS=Paenarthrobacter aurescens (strain TC1) GN=rpsT PE=3 SV=1	A0A175J4A3_PAENI	0.5	1.3	0.3	0.0016	0.43	0.0018
48	GTP-binding protein TypA OS=Paenarthrobacter nicotinovorans GN=CVCC1112_554 PE=4 SV=1	A0A175J180_PAENI	0.5	2.3	0.2	0.042	0.013	< 0.00010
49	Orotidine 5'-phosphate decarboxylase OS=Paenarthrobacter nicotinovorans GN=pyrF PE=3 SV=1	A0A175J4D4_PAENI	0.5	0	INF	0.15	0.00045	0.052
50	ABC transporter ATP-binding protein OS=Paenarthrobacter nicotinovorans GN=CVCC1112_1711 PE=4 SV=1	A0A175J4N3_PAENI	0.4	0.9	0.5	0.0011	0.19	0.0029
51	Aconitate hydratase OS=Paenarthrobacter nicotinovorans GN=CVCC1112_2815 PE=4 SV=1	A0A175J7I0_PAENI	0.4	1.4	0.3	< 0.00010	0.12	< 0.00010
52	Glycine--tRNA ligase OS=Paenarthrobacter nicotinovorans GN=glyQS PE=3 SV=1	A0A175J2C3_PAENI	0.3	1.3	0.3	0.0016	0.31	0.0003
53	Cell division protein FtsZ OS=Paenarthrobacter aurescens (strain TC1) GN=ftsZ PE=3 SV=1	A1R5G1_PAEAT	0.3	1.2	0.3	0.0016	0.55	0.0013
54	Transcription termination/antitermination protein NusG OS=Paenarthrobacter aurescens (strain TC1) GN=nusG PE=3 SV=1	A1R8W3_PAEAT	0.3	1	0.3	< 0.00010	0.29	0.00046
55	50S ribosomal protein L29 OS=Paenarthrobacter nicotinovorans GN=rpmC PE=3 SV=1	A0A175J0V0_PAENI	0.3	2.6	0.1	0.015	0.034	< 0.00010
56	ABC transporter substrate-binding protein OS=Paenarthrobacter nicotinovorans GN=CVCC1112_569 PE=3 SV=1	A0A175J1C0_PAENI	0.2	1.3	0.2	0.0018	0.43	0.0015
57	Lipoyl synthase OS=Paenarthrobacter nicotinovorans GN=lipA PE=3 SV=1	A0A175J7R6_PAENI	0.1	0.3	0.4	0.001	0.0031	0.28
58	DtxR family transcriptional regulator OS=Paenarthrobacter nicotinovorans GN=CVCC1112_3626 PE=4 SV=1	A0A175J9U6_PAENI	0.1	1.8	0.08	0.0042	0.13	< 0.00010
59	Proline--tRNA ligase OS=Paenarthrobacter nicotinovorans GN=proS PE=3 SV=1	A0A175J913_PAENI	0.07	0.8	0.09	< 0.00010	0.14	0.0017
60	Xaa-Pro aminopeptidase OS=Paenarthrobacter nicotinovorans GN=CVCC1112_585 PE=3 SV=1	A0A175J1B2_PAENI	0.05	0.6	0.1	0.00015	0.034	0.00047
61	Chaperone protein ClpB OS=Paenarthrobacter nicotinovorans GN=clpB PE=3 SV=1	A0A175J694_PAENI	0.05	1.2	0.05	0.0018	0.58	0.0014
62	ABC transporter substrate-binding protein OS=Paenarthrobacter nicotinovorans GN=CVCC1112_4433 PE=4 SV=1	A0A175JCL1_PAENI	0	0.18	0	0.00037	0.4	0.06
63	Aminotransferase DegT OS=Paenarthrobacter nicotinovorans GN=CVCC1112_693 PE=3 SV=1	A0A175J1N7_PAENI	0	1.2	0	0.00037	0.54	0.00021
64	ATP-dependent zinc metalloprotease FtsH OS=Paenarthrobacter nicotinovorans GN=ftsH PE=3 SV=1	A0A175J9W7_PAENI	0	2.2	0	0.0086	0.071	0.0014
65	Carbamoyl-phosphate synthase small chain OS=Paenarthrobacter nicotinovorans GN=carA PE=3 SV=1	A0A175J445_PAENI	0	2.1	0	0.015	0.11	0.0022
66	DNA polymerase I OS=Paenarthrobacter nicotinovorans GN=CVCC1112_1358 PE=3 SV=1	A0A175J3P3_PAENI	0	1.6	0	< 0.00010	0.21	0.00055
67	Enoyl-CoA hydratase OS=Paenarthrobacter nicotinovorans GN=CVCC1112_127 PE=4 SV=1	A0A175J002_PAENI	0	1	0	< 0.00010	0.32	0.00034
68	Phenylalanine--tRNA ligase beta subunit OS=Paenarthrobacter nicotinovorans GN=pheT PE=3 SV=1	A0A175J8K1_PAENI	0	1.9	0	0.00062	0.055	< 0.00010
69	Protein translocase subunit SecA OS=Paenarthrobacter nicotinovorans GN=secA PE=3 SV=1	A0A175J1N2_PAENI	0	2	0	0.003	0.063	0.00021
70	Pyruvate dehydrogenase E1 subunit alpha OS=Paenarthrobacter nicotinovorans GN=CVCC1112_209 PE=4 SV=1	A0A175J0B0_PAENI	0	0.2	0	0.0018	0.0083	0.24
71	RNA polymerase-binding protein RbpA OS=Paenarthrobacter aurescens (strain TC1) GN=rbpA PE=3 SV=1	A1R6R9_PAEAT	0	2	0	0.025	0.17	0.0014
72	ABC transporter substrate-binding protein OS=Paenarthrobacter nicotinovorans GN=CVCC1112_3797 PE=4 SV=1	A0A175JB24_PAENI	0	0	n.d	< 0.00010	< 0.00010	-
